# Supplementary material for: Crystal structure of (E)-3-[4-(benzyl­idene­amino)-5-sulfanyl­idene-3-(p-tol­yl)-4,5-di­hydro-1H-1,2,4-triazol-1-yl]-3-(4-meth­oxy­phen­yl)-1-phenyl­propan-1-one
Source: Acta Crystallogr E Crystallogr Commun. 2015 Dec 24;71(Pt 12):o1080–1. doi: 10.1107/S2056989015023804 (PMC4719989; doi:10.1107/S2056989015023804)
Supplement: Supplementary file 1 [file e-71-o1080-sup1.cif]

##############################################################################
#                                                                            #
# This CIF contains the data in a paper accepted for publication in          #
# Acta Crystallographica Section E. It conforms to the requirements of       #
# Notes for Authors for Acta Crystallographica Section E, and has been       #
# peer reviewed under the auspices of the IUCr Commission on Journals.       #
#                                                                            #
# Full details of the Crystallographic Information File format               #
# are given in the paper "The Crystallographic Information File (CIF):       #
# a New Standard Archive File for Crystallography" by S. R. Hall, F. H.      #
# Allen and I. D. Brown [Acta Cryst. (1991), A47, 655-685].                  #
#                                                                            #
# The current version of the core CIF dictionary is obtainable from          #
# ftp://ftp.iucr.org/pub/cif_core.dic.                                       #
#                                                                            #
# Software is freely available for graphical display of the structure(s)     #
# in this CIF. For information consult the CIF software page                 #
# http://www.iucr.org/resources/cif/software.                                #
#                                                                            #
# This file may be used for bona fide research purposes within the           #
# scientific community so long as proper attribution is given to the journal # 
# article from which it was obtained.                                        #
#                                                                            #
##############################################################################
data_global
_audit_creation_method     SHELXL-97
_journal_date_recd_electronic     2015-12-02
_journal_date_accepted     2015-12-10
_journal_name_full     'Acta Crystallographica, Section E'
_journal_year     2015
_journal_volume     71
_journal_issue     12
_journal_page_first     o1080
_journal_page_last     o1081
_journal_paper_category     HO
_journal_paper_doi     10.1107/S2056989015023804
_journal_coeditor_code     WM5250
_publ_contact_author_name     'Dr. Hewen Wang'
_publ_contact_author_address
; College of Chemical Engineering,
  Huanggang Normal University,
  Huanggang, 438000,
  People's Republic of China
;
_publ_contact_author_email     tjuchemistry@gmail.com
_publ_contact_author_fax     ?
_publ_contact_author_phone     ?
_publ_section_title
;\
Crystal structure of
(<i>E</i>)-3-[4-(benzylideneamino)-5-sulfanylidene-3-(<i>p</i>-tolyl)-4,5-\
dihydro-1<i>H</i>-1,2,4-triazol-1-yl]-3-(4-methoxyphenyl)-1-phenylpropan-1-\
one
;
_publ_section_title_footnote     .
loop_
    _publ_author_name
    _publ_author_footnote
    _publ_author_address
    'Hewen Wang' .
;
College of Chemical Engineering,
Huanggang Normal University,
Huanggang 438000,
People's Republic of China
;
data_I
_database_code_depnum_ccdc_archive 'CCDC 1441814'
_chemical_name_systematic
;\
(<i>E</i>)-3-[4-(Benzylideneamino)-5-sulfanylidene-3-(<i>p</i>-tolyl)-\
4,5-dihydro-1<i>H</i>-1,2,4-triazol-1-yl]-3-(4-methoxyphenyl)-\
1-phenylpropan-1-one
;
_chemical_name_common     ?
_chemical_formula_moiety     'C32 H28 N4 O2 S'
_chemical_formula_sum     'C32 H28 N4 O2 S'
_chemical_formula_structural     ?
_chemical_formula_analytical     ?
_chemical_formula_iupac     'C32 H28 N4 O2 S'
_chemical_formula_weight     532.64
_chemical_melting_point     ?
_symmetry_cell_setting     triclinic
_symmetry_space_group_name_H-M     'P -1'
_symmetry_space_group_name_Hall     '-P 1'
loop_
    _symmetry_equiv_pos_as_xyz
    'x, y, z'
    '-x, -y, -z'
_cell_length_a     6.2343(6)
_cell_length_b     14.6968(14)
_cell_length_c     15.0540(17)
_cell_angle_alpha     90.234(9)
_cell_angle_beta     92.612(13)
_cell_angle_gamma     99.497(10)
_cell_volume     1358.9(2)
_cell_formula_units_Z     2
_cell_measurement_reflns_used     4230
_cell_measurement_theta_min     1.4
_cell_measurement_theta_max     27.9
_cell_measurement_temperature     113(2)
_exptl_crystal_description     prism
_exptl_crystal_colour     colorless
_exptl_crystal_size_max     0.20
_exptl_crystal_size_mid     0.18
_exptl_crystal_size_min     0.12
_exptl_crystal_density_diffrn     1.302
_exptl_crystal_density_meas     ?
_exptl_crystal_density_method     'not measured'
_exptl_crystal_F_000     560
_exptl_absorpt_coefficient_mu     0.156
_exptl_absorpt_correction_type     multi-scan
_exptl_absorpt_process_details
;
(<i>CrystalClear</i>; Rigaku/MSC, 2005)
;
_exptl_absorpt_correction_T_min     0.9694
_exptl_absorpt_correction_T_max     0.9815
_exptl_special_details     ?
_diffrn_ambient_temperature     113(2)
_diffrn_radiation_type     'Mo K\a'
_diffrn_radiation_wavelength     0.71073
_diffrn_radiation_source     'rotating anode'
_diffrn_radiation_monochromator     multilayer
_diffrn_measurement_device_type     'Rigaku Saturn CCD area-detector'
_diffrn_measurement_method     '\f and \w scans'
_diffrn_detector_area_resol_mean     14.22
_diffrn_reflns_number     11718
_diffrn_reflns_av_R_equivalents     0.0570
_diffrn_reflns_av_sigmaI/netI     0.0954
_diffrn_reflns_theta_min     1.35
_diffrn_reflns_theta_max     25.02
_diffrn_reflns_theta_full     25.02
_diffrn_measured_fraction_theta_max     0.997
_diffrn_measured_fraction_theta_full     0.997
_diffrn_reflns_limit_h_min     -7
_diffrn_reflns_limit_h_max     7
_diffrn_reflns_limit_k_min     -17
_diffrn_reflns_limit_k_max     17
_diffrn_reflns_limit_l_min     -15
_diffrn_reflns_limit_l_max     17
_diffrn_standards_number     0
_diffrn_standards_interval_count     0
_diffrn_standards_interval_time     0
_diffrn_standards_decay_%     0
loop_
    _diffrn_standard_refln_index_h
    _diffrn_standard_refln_index_k
    _diffrn_standard_refln_index_l
    ? ? ?
_refine_special_details
;
 Refinement of F^2^ against ALL reflections.  The weighted R-factor wR and
 goodness of fit S are based on F^2^, conventional R-factors R are based
 on F, with F set to zero for negative F^2^. The threshold expression of
 F^2^ > 2sigma(F^2^) is used only for calculating R-factors(gt) etc. and is
 not relevant to the choice of reflections for refinement.  R-factors based
 on F^2^ are statistically about twice as large as those based on F, and R-
 factors based on ALL data will be even larger.
;
_reflns_number_total     4778
_reflns_number_gt     3450
_reflns_threshold_expression     'I>2\s(I)'
_refine_ls_structure_factor_coef     Fsqd
_refine_ls_matrix_type     full
_refine_ls_R_factor_all     0.0970
_refine_ls_R_factor_gt     0.0648
_refine_ls_wR_factor_gt     0.1122
_refine_ls_wR_factor_ref     0.1255
_refine_ls_goodness_of_fit_ref     1.078
_refine_ls_restrained_S_all     1.078
_refine_ls_number_reflns     4778
_refine_ls_number_parameters     354
_refine_ls_number_restraints     0
_refine_ls_hydrogen_treatment     constr
_refine_ls_weighting_scheme     calc
_refine_ls_weighting_details
              'w=1/[\s^2^(Fo^2^)+(0.0362P)^2^+0.0000P] where P=(Fo^2^+2Fc^2^)/3'
_atom_sites_solution_hydrogens     geom
_atom_sites_solution_primary     direct
_atom_sites_solution_secondary     difmap
_refine_ls_shift/su_max     0.000
_refine_ls_shift/su_mean     0.000
_refine_diff_density_max     0.232
_refine_diff_density_min     -0.248
_refine_ls_extinction_method     none
_refine_ls_extinction_coef     ?
loop_
    _atom_type_symbol
    _atom_type_description
    _atom_type_scat_dispersion_real
    _atom_type_scat_dispersion_imag
    _atom_type_scat_source
    C C 0.0033 0.0016
; International Tables
Vol. C, Tables 4.2.6.8 and 6.1.1.4
;
    H H 0.0000 0.0000
; International Tables
Vol. C, Tables 4.2.6.8 and 6.1.1.4
;
    N N 0.0061 0.0033
; International Tables
Vol. C, Tables 4.2.6.8 and 6.1.1.4
;
    O O 0.0106 0.0106
; International Tables
Vol. C, Tables 4.2.6.8 and 6.1.1.4
;
    S S 0.1246 0.1246
; International Tables
Vol. C, Tables 4.2.6.8 and 6.1.1.4
;
_computing_data_collection
;
CrystalClear (Rigaku/MSC, 2005)
;
_computing_cell_refinement
;
CrystalClear (Rigaku/MSC, 2005)
;
_computing_data_reduction
;
CrystalClear (Rigaku/MSC, 2005)
;
_computing_structure_solution
;
SHELXS97 (Sheldrick, 2008)
;
_computing_structure_refinement
;
SHELXL97 (Sheldrick, 2008)
;
_computing_molecular_graphics
;
SHELXTL (Sheldrick, 2008)
;
_computing_publication_material
;
CrystalStructure (Rigaku/MSC, 2005)
;
loop_
    _atom_site_type_symbol
    _atom_site_label
    _atom_site_fract_x
    _atom_site_fract_y
    _atom_site_fract_z
    _atom_site_U_iso_or_equiv
    _atom_site_adp_type
    _atom_site_calc_flag
    _atom_site_refinement_flags
    _atom_site_occupancy
    _atom_site_symmetry_multiplicity
    _atom_site_disorder_assembly
    _atom_site_disorder_group
    S S1 0.30821(12) 0.76134(6) 0.33347(5) 0.0326(2) Uani d . 1 1 . .
    O O1 0.2917(3) 0.84691(17) 0.03956(14) 0.0466(6) Uani d . 1 1 . .
    O O2 1.1239(3) 1.11680(15) 0.44187(14) 0.0418(6) Uani d . 1 1 . .
    N N1 0.5946(4) 0.78848(17) 0.20148(16) 0.0288(6) Uani d . 1 1 . .
    N N2 0.7452(4) 0.74728(17) 0.15811(15) 0.0289(6) Uani d . 1 1 . .
    N N3 0.5736(4) 0.65289(16) 0.25500(15) 0.0251(6) Uani d . 1 1 . .
    N N4 0.5344(4) 0.57402(17) 0.30854(15) 0.0282(6) Uani d . 1 1 . .
    C C1 0.4101(5) 0.7859(2) -0.1241(2) 0.0378(8) Uani d . 1 1 . .
    H H1 0.2646 0.7674 -0.1071 0.045 Uiso calc R 1 1 . .
    C C2 0.4689(5) 0.7603(2) -0.2071(2) 0.0414(9) Uani d . 1 1 . .
    H H2 0.3652 0.7234 -0.2461 0.050 Uiso calc R 1 1 . .
    C C3 0.6790(6) 0.7886(2) -0.2330(2) 0.0463(9) Uani d . 1 1 . .
    H H3 0.7210 0.7713 -0.2897 0.056 Uiso calc R 1 1 . .
    C C4 0.8290(6) 0.8429(3) -0.1749(2) 0.0573(11) Uani d . 1 1 . .
    H H4 0.9728 0.8639 -0.1928 0.069 Uiso calc R 1 1 . .
    C C5 0.7699(5) 0.8662(3) -0.0917(2) 0.0477(10) Uani d . 1 1 . .
    H H5 0.8745 0.9019 -0.0522 0.057 Uiso calc R 1 1 . .
    C C6 0.5594(5) 0.8382(2) -0.0651(2) 0.0341(8) Uani d . 1 1 . .
    C C7 0.4844(5) 0.8637(2) 0.0235(2) 0.0345(8) Uani d . 1 1 . .
    C C8 0.6475(5) 0.9123(2) 0.09322(19) 0.0337(8) Uani d . 1 1 . .
    H H8A 0.7925 0.8961 0.0831 0.040 Uiso calc R 1 1 . .
    H H8B 0.6581 0.9798 0.0863 0.040 Uiso calc R 1 1 . .
    C C9 0.5869(5) 0.8870(2) 0.1874(2) 0.0318(8) Uani d . 1 1 . .
    H H9 0.4343 0.8974 0.1949 0.038 Uiso calc R 1 1 . .
    C C10 0.7354(5) 0.9461(2) 0.2563(2) 0.0305(7) Uani d . 1 1 . .
    C C11 0.9305(5) 0.9220(2) 0.2886(2) 0.0354(8) Uani d . 1 1 . .
    H H11 0.9716 0.8665 0.2680 0.042 Uiso calc R 1 1 . .
    C C12 1.0670(5) 0.9768(2) 0.3501(2) 0.0336(8) Uani d . 1 1 . .
    H H12 1.1995 0.9589 0.3715 0.040 Uiso calc R 1 1 . .
    C C13 1.0064(5) 1.0585(2) 0.3798(2) 0.0330(8) Uani d . 1 1 . .
    C C14 0.8140(5) 1.0844(2) 0.3471(2) 0.0346(8) Uani d . 1 1 . .
    H H14 0.7750 1.1409 0.3664 0.042 Uiso calc R 1 1 . .
    C C15 0.6780(5) 1.0282(2) 0.2863(2) 0.0333(8) Uani d . 1 1 . .
    H H15 0.5452 1.0459 0.2651 0.040 Uiso calc R 1 1 . .
    C C16 1.3209(5) 1.0916(2) 0.4790(2) 0.0444(9) Uani d . 1 1 . .
    H H16A 1.2897 1.0296 0.5039 0.067 Uiso calc R 1 1 . .
    H H16B 1.3821 1.1357 0.5262 0.067 Uiso calc R 1 1 . .
    H H16C 1.4259 1.0923 0.4324 0.067 Uiso calc R 1 1 . .
    C C17 0.4885(4) 0.7336(2) 0.26328(18) 0.0268(7) Uani d . 1 1 . .
    C C18 0.7328(4) 0.6653(2) 0.19328(18) 0.0265(7) Uani d . 1 1 . .
    C C19 0.8735(4) 0.5993(2) 0.16637(18) 0.0249(7) Uani d . 1 1 . .
    C C20 0.8278(5) 0.5049(2) 0.18174(19) 0.0303(7) Uani d . 1 1 . .
    H H20 0.7020 0.4797 0.2123 0.036 Uiso calc R 1 1 . .
    C C21 0.9675(5) 0.4476(2) 0.15206(19) 0.0322(8) Uani d . 1 1 . .
    H H21 0.9358 0.3834 0.1637 0.039 Uiso calc R 1 1 . .
    C C22 1.1507(5) 0.4811(2) 0.10621(18) 0.0286(7) Uani d . 1 1 . .
    C C23 1.1946(5) 0.5765(2) 0.09149(18) 0.0305(7) Uani d . 1 1 . .
    H H23 1.3200 0.6015 0.0606 0.037 Uiso calc R 1 1 . .
    C C24 1.0587(4) 0.6352(2) 0.12106(18) 0.0277(7) Uani d . 1 1 . .
    H H24 1.0917 0.6996 0.1105 0.033 Uiso calc R 1 1 . .
    C C25 1.2951(5) 0.4167(2) 0.0723(2) 0.0392(8) Uani d . 1 1 . .
    H H25A 1.2810 0.4134 0.0073 0.059 Uiso calc R 1 1 . .
    H H25B 1.2510 0.3550 0.0966 0.059 Uiso calc R 1 1 . .
    H H25C 1.4469 0.4399 0.0912 0.059 Uiso calc R 1 1 . .
    C C26 0.3327(5) 0.5466(2) 0.32321(19) 0.0315(8) Uani d . 1 1 . .
    H H26 0.2244 0.5776 0.2966 0.038 Uiso calc R 1 1 . .
    C C27 0.2695(5) 0.4680(2) 0.38059(19) 0.0321(8) Uani d . 1 1 . .
    C C28 0.0539(5) 0.4429(3) 0.4000(2) 0.0554(11) Uani d . 1 1 . .
    H H28 -0.0527 0.4753 0.3742 0.066 Uiso calc R 1 1 . .
    C C29 -0.0081(6) 0.3699(3) 0.4574(3) 0.0706(14) Uani d . 1 1 . .
    H H29 -0.1573 0.3528 0.4699 0.085 Uiso calc R 1 1 . .
    C C30 0.1416(6) 0.3229(2) 0.4957(2) 0.0433(9) Uani d . 1 1 . .
    H H30 0.0983 0.2742 0.5357 0.052 Uiso calc R 1 1 . .
    C C31 0.3562(6) 0.3468(2) 0.4759(2) 0.0470(9) Uani d . 1 1 . .
    H H31 0.4614 0.3132 0.5011 0.056 Uiso calc R 1 1 . .
    C C32 0.4202(5) 0.4186(2) 0.4199(2) 0.0468(10) Uani d . 1 1 . .
    H H32 0.5698 0.4350 0.4079 0.056 Uiso calc R 1 1 . .
loop_
    _atom_site_aniso_label
    _atom_site_aniso_U_11
    _atom_site_aniso_U_22
    _atom_site_aniso_U_33
    _atom_site_aniso_U_12
    _atom_site_aniso_U_13
    _atom_site_aniso_U_23
    S1 0.0324(5) 0.0306(5) 0.0362(5) 0.0091(4) 0.0037(4) 0.0018(4)
    O1 0.0281(13) 0.0631(18) 0.0462(15) 0.0003(13) 0.0005(11) 0.0048(12)
    O2 0.0445(14) 0.0375(15) 0.0433(14) 0.0086(12) -0.0049(11) -0.0091(11)
    N1 0.0253(14) 0.0267(15) 0.0349(16) 0.0053(12) 0.0010(12) 0.0043(12)
    N2 0.0302(15) 0.0265(15) 0.0305(15) 0.0058(13) 0.0030(11) 0.0035(11)
    N3 0.0264(14) 0.0225(14) 0.0266(14) 0.0046(12) -0.0004(11) 0.0059(11)
    N4 0.0312(15) 0.0244(15) 0.0294(15) 0.0048(12) 0.0031(12) 0.0024(11)
    C1 0.0347(19) 0.031(2) 0.046(2) 0.0024(16) -0.0027(16) 0.0098(16)
    C2 0.047(2) 0.032(2) 0.042(2) 0.0002(18) -0.0043(17) 0.0038(16)
    C3 0.059(3) 0.044(2) 0.036(2) 0.010(2) 0.0048(19) 0.0079(17)
    C4 0.046(2) 0.081(3) 0.042(2) 0.003(2) 0.0046(19) 0.013(2)
    C5 0.041(2) 0.061(3) 0.037(2) -0.002(2) -0.0027(17) 0.0081(18)
    C6 0.0324(19) 0.034(2) 0.035(2) 0.0054(16) -0.0014(15) 0.0093(15)
    C7 0.038(2) 0.0267(19) 0.038(2) 0.0054(16) -0.0018(16) 0.0073(14)
    C8 0.0357(19) 0.0268(19) 0.038(2) 0.0027(16) 0.0004(15) 0.0086(14)
    C9 0.0334(18) 0.0216(18) 0.041(2) 0.0068(15) 0.0029(15) 0.0067(14)
    C10 0.0311(18) 0.0236(18) 0.0374(19) 0.0054(15) 0.0040(15) 0.0044(14)
    C11 0.0353(19) 0.029(2) 0.044(2) 0.0100(16) 0.0020(16) -0.0002(15)
    C12 0.0306(18) 0.033(2) 0.0375(19) 0.0063(16) 0.0006(15) 0.0019(15)
    C13 0.0341(19) 0.034(2) 0.0299(19) 0.0018(16) 0.0037(15) 0.0012(14)
    C14 0.040(2) 0.0265(19) 0.040(2) 0.0107(16) 0.0069(16) 0.0007(15)
    C15 0.0337(19) 0.030(2) 0.037(2) 0.0057(16) 0.0040(15) 0.0073(15)
    C16 0.041(2) 0.045(2) 0.045(2) 0.0032(18) -0.0027(17) -0.0065(17)
    C17 0.0267(17) 0.0237(18) 0.0295(18) 0.0043(14) -0.0040(13) 0.0009(13)
    C18 0.0250(17) 0.0257(18) 0.0273(18) 0.0008(14) -0.0021(14) 0.0017(13)
    C19 0.0232(16) 0.0288(18) 0.0219(16) 0.0029(14) -0.0010(13) -0.0001(13)
    C20 0.0294(17) 0.0278(19) 0.0330(18) 0.0019(15) 0.0049(14) 0.0013(14)
    C21 0.0371(19) 0.0246(18) 0.0336(19) 0.0010(16) 0.0028(15) -0.0020(14)
    C22 0.0309(18) 0.0310(19) 0.0236(17) 0.0052(15) -0.0012(14) -0.0036(13)
    C23 0.0252(17) 0.040(2) 0.0256(17) 0.0026(16) 0.0028(13) 0.0024(14)
    C24 0.0287(17) 0.0239(18) 0.0286(18) 0.0001(15) -0.0015(14) 0.0009(13)
    C25 0.0389(19) 0.044(2) 0.036(2) 0.0107(18) 0.0033(15) -0.0045(16)
    C26 0.0346(19) 0.030(2) 0.0298(18) 0.0058(16) 0.0009(15) 0.0017(14)
    C27 0.0367(19) 0.0299(19) 0.0289(18) 0.0024(16) 0.0044(14) 0.0033(14)
    C28 0.034(2) 0.060(3) 0.075(3) 0.011(2) 0.0095(19) 0.036(2)
    C29 0.042(2) 0.073(3) 0.099(4) 0.007(2) 0.022(2) 0.047(3)
    C30 0.050(2) 0.038(2) 0.042(2) 0.0069(19) 0.0027(17) 0.0100(16)
    C31 0.047(2) 0.040(2) 0.054(2) 0.0081(19) -0.0018(18) 0.0150(18)
    C32 0.037(2) 0.041(2) 0.062(3) 0.0067(18) 0.0026(18) 0.0205(19)
_geom_special_details
;
 All esds (except the esd in the dihedral angle between two l.s. planes)
 are estimated using the full covariance matrix.  The cell esds are taken
 into account individually in the estimation of esds in distances, angles
 and torsion angles; correlations between esds in cell parameters are only
 used when they are defined by crystal symmetry.  An approximate (isotropic)
 treatment of cell esds is used for estimating esds involving l.s. planes.
;
loop_
    _geom_bond_atom_site_label_1
    _geom_bond_atom_site_label_2
    _geom_bond_site_symmetry_2
    _geom_bond_distance
    _geom_bond_publ_flag
    S1 C17 . 1.674(3) ?
    O1 C7 . 1.221(3) ?
    O2 C13 . 1.366(4) ?
    O2 C16 . 1.431(3) ?
    N1 C17 . 1.356(3) ?
    N1 N2 . 1.384(3) ?
    N1 C9 . 1.472(3) ?
    N2 C18 . 1.310(3) ?
    N3 C18 . 1.381(3) ?
    N3 C17 . 1.385(3) ?
    N3 N4 . 1.409(3) ?
    N4 C26 . 1.285(3) ?
    C1 C2 . 1.387(4) ?
    C1 C6 . 1.388(4) ?
    C1 H1 . 0.9500 ?
    C2 C3 . 1.381(4) ?
    C2 H2 . 0.9500 ?
    C3 C4 . 1.396(5) ?
    C3 H3 . 0.9500 ?
    C4 C5 . 1.379(4) ?
    C4 H4 . 0.9500 ?
    C5 C6 . 1.387(4) ?
    C5 H5 . 0.9500 ?
    C6 C7 . 1.501(4) ?
    C7 C8 . 1.517(4) ?
    C8 C9 . 1.516(4) ?
    C8 H8A . 0.9900 ?
    C8 H8B . 0.9900 ?
    C9 C10 . 1.525(4) ?
    C9 H9 . 1.0000 ?
    C10 C11 . 1.389(4) ?
    C10 C15 . 1.394(4) ?
    C11 C12 . 1.387(4) ?
    C11 H11 . 0.9500 ?
    C12 C13 . 1.395(4) ?
    C12 H12 . 0.9500 ?
    C13 C14 . 1.388(4) ?
    C14 C15 . 1.390(4) ?
    C14 H14 . 0.9500 ?
    C15 H15 . 0.9500 ?
    C16 H16A . 0.9800 ?
    C16 H16B . 0.9800 ?
    C16 H16C . 0.9800 ?
    C18 C19 . 1.478(4) ?
    C19 C20 . 1.392(4) ?
    C19 C24 . 1.397(4) ?
    C20 C21 . 1.393(4) ?
    C20 H20 . 0.9500 ?
    C21 C22 . 1.383(4) ?
    C21 H21 . 0.9500 ?
    C22 C23 . 1.404(4) ?
    C22 C25 . 1.512(4) ?
    C23 C24 . 1.390(4) ?
    C23 H23 . 0.9500 ?
    C24 H24 . 0.9500 ?
    C25 H25A . 0.9800 ?
    C25 H25B . 0.9800 ?
    C25 H25C . 0.9800 ?
    C26 C27 . 1.458(4) ?
    C26 H26 . 0.9500 ?
    C27 C28 . 1.378(4) ?
    C27 C32 . 1.392(4) ?
    C28 C29 . 1.396(4) ?
    C28 H28 . 0.9500 ?
    C29 C30 . 1.359(4) ?
    C29 H29 . 0.9500 ?
    C30 C31 . 1.373(4) ?
    C30 H30 . 0.9500 ?
    C31 C32 . 1.372(4) ?
    C31 H31 . 0.9500 ?
    C32 H32 . 0.9500 ?
loop_
    _geom_angle_atom_site_label_1
    _geom_angle_atom_site_label_2
    _geom_angle_atom_site_label_3
    _geom_angle_site_symmetry_1
    _geom_angle_site_symmetry_3
    _geom_angle
    _geom_angle_publ_flag
    C13 O2 C16 . . 117.5(2) ?
    C17 N1 N2 . . 113.2(2) ?
    C17 N1 C9 . . 126.6(2) ?
    N2 N1 C9 . . 119.4(2) ?
    C18 N2 N1 . . 104.8(2) ?
    C18 N3 C17 . . 109.2(2) ?
    C18 N3 N4 . . 122.9(2) ?
    C17 N3 N4 . . 127.3(2) ?
    C26 N4 N3 . . 114.4(2) ?
    C2 C1 C6 . . 121.4(3) ?
    C2 C1 H1 . . 119.3 ?
    C6 C1 H1 . . 119.3 ?
    C3 C2 C1 . . 119.7(3) ?
    C3 C2 H2 . . 120.2 ?
    C1 C2 H2 . . 120.2 ?
    C2 C3 C4 . . 119.3(3) ?
    C2 C3 H3 . . 120.3 ?
    C4 C3 H3 . . 120.3 ?
    C5 C4 C3 . . 120.4(3) ?
    C5 C4 H4 . . 119.8 ?
    C3 C4 H4 . . 119.8 ?
    C4 C5 C6 . . 120.7(3) ?
    C4 C5 H5 . . 119.6 ?
    C6 C5 H5 . . 119.6 ?
    C5 C6 C1 . . 118.4(3) ?
    C5 C6 C7 . . 123.0(3) ?
    C1 C6 C7 . . 118.5(3) ?
    O1 C7 C6 . . 120.3(3) ?
    O1 C7 C8 . . 119.6(3) ?
    C6 C7 C8 . . 120.0(3) ?
    C9 C8 C7 . . 112.9(3) ?
    C9 C8 H8A . . 109.0 ?
    C7 C8 H8A . . 109.0 ?
    C9 C8 H8B . . 109.0 ?
    C7 C8 H8B . . 109.0 ?
    H8A C8 H8B . . 107.8 ?
    N1 C9 C8 . . 109.4(2) ?
    N1 C9 C10 . . 110.5(2) ?
    C8 C9 C10 . . 111.9(3) ?
    N1 C9 H9 . . 108.3 ?
    C8 C9 H9 . . 108.3 ?
    C10 C9 H9 . . 108.3 ?
    C11 C10 C15 . . 118.5(3) ?
    C11 C10 C9 . . 122.0(3) ?
    C15 C10 C9 . . 119.4(3) ?
    C12 C11 C10 . . 121.9(3) ?
    C12 C11 H11 . . 119.1 ?
    C10 C11 H11 . . 119.1 ?
    C11 C12 C13 . . 118.8(3) ?
    C11 C12 H12 . . 120.6 ?
    C13 C12 H12 . . 120.6 ?
    O2 C13 C14 . . 115.6(3) ?
    O2 C13 C12 . . 124.3(3) ?
    C14 C13 C12 . . 120.1(3) ?
    C13 C14 C15 . . 120.3(3) ?
    C13 C14 H14 . . 119.9 ?
    C15 C14 H14 . . 119.9 ?
    C14 C15 C10 . . 120.4(3) ?
    C14 C15 H15 . . 119.8 ?
    C10 C15 H15 . . 119.8 ?
    O2 C16 H16A . . 109.5 ?
    O2 C16 H16B . . 109.5 ?
    H16A C16 H16B . . 109.5 ?
    O2 C16 H16C . . 109.5 ?
    H16A C16 H16C . . 109.5 ?
    H16B C16 H16C . . 109.5 ?
    N1 C17 N3 . . 102.6(2) ?
    N1 C17 S1 . . 127.3(2) ?
    N3 C17 S1 . . 130.1(2) ?
    N2 C18 N3 . . 110.0(2) ?
    N2 C18 C19 . . 122.0(3) ?
    N3 C18 C19 . . 127.9(3) ?
    C20 C19 C24 . . 119.4(3) ?
    C20 C19 C18 . . 123.7(3) ?
    C24 C19 C18 . . 116.8(3) ?
    C19 C20 C21 . . 119.7(3) ?
    C19 C20 H20 . . 120.2 ?
    C21 C20 H20 . . 120.2 ?
    C22 C21 C20 . . 122.2(3) ?
    C22 C21 H21 . . 118.9 ?
    C20 C21 H21 . . 118.9 ?
    C21 C22 C23 . . 117.4(3) ?
    C21 C22 C25 . . 120.9(3) ?
    C23 C22 C25 . . 121.7(3) ?
    C24 C23 C22 . . 121.5(3) ?
    C24 C23 H23 . . 119.2 ?
    C22 C23 H23 . . 119.2 ?
    C23 C24 C19 . . 119.8(3) ?
    C23 C24 H24 . . 120.1 ?
    C19 C24 H24 . . 120.1 ?
    C22 C25 H25A . . 109.5 ?
    C22 C25 H25B . . 109.5 ?
    H25A C25 H25B . . 109.5 ?
    C22 C25 H25C . . 109.5 ?
    H25A C25 H25C . . 109.5 ?
    H25B C25 H25C . . 109.5 ?
    N4 C26 C27 . . 120.2(3) ?
    N4 C26 H26 . . 119.9 ?
    C27 C26 H26 . . 119.9 ?
    C28 C27 C32 . . 118.0(3) ?
    C28 C27 C26 . . 119.5(3) ?
    C32 C27 C26 . . 122.5(3) ?
    C27 C28 C29 . . 120.2(3) ?
    C27 C28 H28 . . 119.9 ?
    C29 C28 H28 . . 119.9 ?
    C30 C29 C28 . . 121.0(3) ?
    C30 C29 H29 . . 119.5 ?
    C28 C29 H29 . . 119.5 ?
    C29 C30 C31 . . 119.1(3) ?
    C29 C30 H30 . . 120.4 ?
    C31 C30 H30 . . 120.4 ?
    C32 C31 C30 . . 120.6(3) ?
    C32 C31 H31 . . 119.7 ?
    C30 C31 H31 . . 119.7 ?
    C31 C32 C27 . . 121.1(3) ?
    C31 C32 H32 . . 119.5 ?
    C27 C32 H32 . . 119.5 ?
loop_
    _geom_torsion_atom_site_label_1
    _geom_torsion_atom_site_label_2
    _geom_torsion_atom_site_label_3
    _geom_torsion_atom_site_label_4
    _geom_torsion_site_symmetry_1
    _geom_torsion_site_symmetry_2
    _geom_torsion_site_symmetry_3
    _geom_torsion_site_symmetry_4
    _geom_torsion
    _geom_torsion_publ_flag
    C17 N1 N2 C18 . . . . 0.1(3) ?
    C9 N1 N2 C18 . . . . 171.3(2) ?
    C18 N3 N4 C26 . . . . -143.4(3) ?
    C17 N3 N4 C26 . . . . 46.8(4) ?
    C6 C1 C2 C3 . . . . -1.3(5) ?
    C1 C2 C3 C4 . . . . -0.1(5) ?
    C2 C3 C4 C5 . . . . 1.6(5) ?
    C3 C4 C5 C6 . . . . -1.6(6) ?
    C4 C5 C6 C1 . . . . 0.2(5) ?
    C4 C5 C6 C7 . . . . -178.3(3) ?
    C2 C1 C6 C5 . . . . 1.2(5) ?
    C2 C1 C6 C7 . . . . 179.8(3) ?
    C5 C6 C7 O1 . . . . 171.1(3) ?
    C1 C6 C7 O1 . . . . -7.4(5) ?
    C5 C6 C7 C8 . . . . -7.7(5) ?
    C1 C6 C7 C8 . . . . 173.8(3) ?
    O1 C7 C8 C9 . . . . 33.4(4) ?
    C6 C7 C8 C9 . . . . -147.8(3) ?
    C17 N1 C9 C8 . . . . -157.2(3) ?
    N2 N1 C9 C8 . . . . 32.8(3) ?
    C17 N1 C9 C10 . . . . 79.1(4) ?
    N2 N1 C9 C10 . . . . -90.8(3) ?
    C7 C8 C9 N1 . . . . 65.0(3) ?
    C7 C8 C9 C10 . . . . -172.2(2) ?
    N1 C9 C10 C11 . . . . 34.7(4) ?
    C8 C9 C10 C11 . . . . -87.6(3) ?
    N1 C9 C10 C15 . . . . -147.2(3) ?
    C8 C9 C10 C15 . . . . 90.6(3) ?
    C15 C10 C11 C12 . . . . 0.7(5) ?
    C9 C10 C11 C12 . . . . 178.8(3) ?
    C10 C11 C12 C13 . . . . -0.3(5) ?
    C16 O2 C13 C14 . . . . 178.5(3) ?
    C16 O2 C13 C12 . . . . -0.5(5) ?
    C11 C12 C13 O2 . . . . 178.2(3) ?
    C11 C12 C13 C14 . . . . -0.9(5) ?
    O2 C13 C14 C15 . . . . -177.5(3) ?
    C12 C13 C14 C15 . . . . 1.6(5) ?
    C13 C14 C15 C10 . . . . -1.2(5) ?
    C11 C10 C15 C14 . . . . 0.0(5) ?
    C9 C10 C15 C14 . . . . -178.2(3) ?
    N2 N1 C17 N3 . . . . -2.2(3) ?
    C9 N1 C17 N3 . . . . -172.6(3) ?
    N2 N1 C17 S1 . . . . 175.6(2) ?
    C9 N1 C17 S1 . . . . 5.2(4) ?
    C18 N3 C17 N1 . . . . 3.4(3) ?
    N4 N3 C17 N1 . . . . 174.3(2) ?
    C18 N3 C17 S1 . . . . -174.3(2) ?
    N4 N3 C17 S1 . . . . -3.4(4) ?
    N1 N2 C18 N3 . . . . 2.1(3) ?
    N1 N2 C18 C19 . . . . -178.4(2) ?
    C17 N3 C18 N2 . . . . -3.6(3) ?
    N4 N3 C18 N2 . . . . -175.1(2) ?
    C17 N3 C18 C19 . . . . 177.0(3) ?
    N4 N3 C18 C19 . . . . 5.6(4) ?
    N2 C18 C19 C20 . . . . -161.1(3) ?
    N3 C18 C19 C20 . . . . 18.2(4) ?
    N2 C18 C19 C24 . . . . 17.2(4) ?
    N3 C18 C19 C24 . . . . -163.5(3) ?
    C24 C19 C20 C21 . . . . 0.2(4) ?
    C18 C19 C20 C21 . . . . 178.5(3) ?
    C19 C20 C21 C22 . . . . -0.9(4) ?
    C20 C21 C22 C23 . . . . 1.0(4) ?
    C20 C21 C22 C25 . . . . -178.0(3) ?
    C21 C22 C23 C24 . . . . -0.5(4) ?
    C25 C22 C23 C24 . . . . 178.6(3) ?
    C22 C23 C24 C19 . . . . -0.1(4) ?
    C20 C19 C24 C23 . . . . 0.3(4) ?
    C18 C19 C24 C23 . . . . -178.1(2) ?
    N3 N4 C26 C27 . . . . -177.5(3) ?
    N4 C26 C27 C28 . . . . 176.1(3) ?
    N4 C26 C27 C32 . . . . -1.3(5) ?
    C32 C27 C28 C29 . . . . -0.1(6) ?
    C26 C27 C28 C29 . . . . -177.7(4) ?
    C27 C28 C29 C30 . . . . 0.6(7) ?
    C28 C29 C30 C31 . . . . -1.4(6) ?
    C29 C30 C31 C32 . . . . 1.7(6) ?
    C30 C31 C32 C27 . . . . -1.2(6) ?
    C28 C27 C32 C31 . . . . 0.4(5) ?
    C26 C27 C32 C31 . . . . 177.9(3) ?
loop_
    _geom_hbond_atom_site_label_D
    _geom_hbond_atom_site_label_H
    _geom_hbond_atom_site_label_A
    _geom_hbond_site_symmetry_A
    _geom_hbond_distance_DH
    _geom_hbond_distance_HA
    _geom_hbond_distance_DA
    _geom_hbond_angle_DHA
    C11 H11 N2 . 0.95 2.60 3.250(4) 126
    C20 H20 N4 . 0.95 2.39 2.990(4) 121
    C24 H24 O1 1_655 0.95 2.58 3.464(4) 156
    C26 H26 S1 . 0.95 2.71 3.188(3) 112
