# Supplementary material for: Crystal structure of (E)-3-[4-(benzyl­idene­amino)-5-sulfanyl­idene-3-(p-tol­yl)-4,5-di­hydro-1H-1,2,4-triazol-1-yl]-3-(4-meth­oxy­phen­yl)-1-phenyl­propan-1-one
Source: Acta Crystallogr E Crystallogr Commun. 2015 Dec 24;71(Pt 12):o1080–1. doi: 10.1107/S2056989015023804 (PMC4719989; doi:10.1107/S2056989015023804)
Supplement: Supplementary file 2 [file e-71-o1080-Isup2.hkl]

# 
# h,k,l, Fc-squared, Fo-squared, sigma(Fo-squared) and status flag 
# 
data_I
_shelx_title ' shelx in P-1' 
_shelx_refln_list_code          4 
_shelx_F_calc_maximum      165.38 
_exptl_crystal_F_000       560.00 
_reflns_d_resolution_high  0.8402 
 
loop_ 
 _symmetry_equiv_pos_as_xyz 
 'x, y, z' 
 '-x, -y, -z' 
 
_cell_length_a     6.2343 
_cell_length_b    14.6968 
_cell_length_c    15.0540 
_cell_angle_alpha  90.234 
_cell_angle_beta   92.612 
_cell_angle_gamma  99.497 
 
_shelx_F_squared_multiplier     1.000 
 
loop_ 
 _refln_index_h 
 _refln_index_k 
 _refln_index_l 
 _refln_F_squared_calc 
 _refln_F_squared_meas 
 _refln_F_squared_sigma 
 _refln_observed_status 
   1   0   0     1417.02     1301.20      9.21 o 
   2   0   0      422.59      399.54     16.32 o 
   3   0   0      488.82      479.47     13.74 o 
   4   0   0       77.66       83.65     11.74 o 
   5   0   0      215.05      221.65     45.58 o 
   6   0   0       21.99       51.65     25.14 o 
   7   0   0      130.24      129.59     45.37 o 
  -7   1   0      273.38      268.46     73.02 o 
  -6   1   0        0.25        1.88      4.73 o 
  -5   1   0        3.33        4.19      3.72 o 
  -4   1   0      454.06      415.70     15.65 o 
  -3   1   0      899.13      910.62     19.94 o 
  -2   1   0       71.44       81.47      8.94 o 
  -1   1   0     1178.96     1088.28     16.60 o 
   0   1   0       55.31       43.85      2.63 o 
   1   1   0     4413.15     4168.65     61.33 o 
   2   1   0      136.36      151.96     10.39 o 
   3   1   0       28.63       32.29      4.48 o 
   4   1   0      305.94      319.81     22.26 o 
   5   1   0       34.04       37.31     15.31 o 
   6   1   0       14.43       36.85     15.71 o 
   7   1   0       79.06       68.16     24.17 o 
  -7   2   0       18.45       24.14     11.71 o 
  -6   2   0      307.63      306.32     16.52 o 
  -5   2   0       42.24       42.24      7.81 o 
  -4   2   0        0.13        6.85      4.59 o 
  -3   2   0       85.11       92.04      7.96 o 
  -2   2   0      782.51      758.66     15.43 o 
  -1   2   0     6180.99     5661.63     42.04 o 
   0   2   0      354.97      305.88      7.30 o 
   1   2   0     4898.26     4869.62     85.83 o 
   2   2   0      194.32      217.74     13.20 o 
   3   2   0      145.82      124.83     18.83 o 
   4   2   0       59.56       62.03     12.78 o 
   5   2   0      111.80      130.62     28.14 o 
   6   2   0      102.48      107.36     28.74 o 
   7   2   0       24.65       34.08     13.74 o 
  -7   3   0        6.17        6.78      7.98 o 
  -6   3   0      509.45      588.93     38.05 o 
  -5   3   0        1.46        2.91      1.79 o 
  -4   3   0      147.09      158.96      6.66 o 
  -3   3   0     1309.80     1361.23     24.20 o 
  -2   3   0       93.74      102.94     11.98 o 
  -1   3   0     6640.48     6664.26     73.64 o 
   0   3   0     2319.28     2119.38     34.74 o 
   1   3   0      534.09      487.09     23.27 o 
   2   3   0     1877.57     1868.77     36.13 o 
   3   3   0       17.84       21.34      5.52 o 
   4   3   0       33.52       31.68      7.85 o 
   5   3   0        6.36        6.49      8.63 o 
   6   3   0      141.43      151.73     37.11 o 
  -7   4   0        1.29        6.20      5.87 o 
  -6   4   0       71.63       79.59     19.52 o 
  -5   4   0      264.61      288.07     46.98 o 
  -4   4   0      593.67      661.86     32.72 o 
  -3   4   0        7.83       12.87      4.70 o 
  -2   4   0     1346.55     1325.50     30.44 o 
  -1   4   0        6.63        8.16      3.50 o 
   0   4   0      722.88      633.98     14.11 o 
   1   4   0     1210.08     1123.12    118.53 o 
   2   4   0       67.44       94.08     11.79 o 
   3   4   0      548.18      555.33     25.00 o 
   4   4   0       46.95       28.51     13.48 o 
   5   4   0       56.94       75.62     41.65 o 
   6   4   0       19.35       25.97     13.26 o 
  -7   5   0       24.66       13.56      8.04 o 
  -6   5   0        2.05        6.82      7.08 o 
  -5   5   0      125.88      115.95     21.47 o 
  -4   5   0      151.02      179.25     29.21 o 
  -3   5   0      129.48      137.95     27.79 o 
  -2   5   0      761.29      795.60     17.53 o 
  -1   5   0     2446.69     2313.57     32.10 o 
   0   5   0        0.02        6.87      2.90 o 
   1   5   0        6.38        8.41      4.06 o 
   2   5   0        3.63        7.68      6.94 o 
   3   5   0      595.38      590.44     29.87 o 
   4   5   0       19.87       24.09      8.46 o 
   5   5   0       99.98      100.88     43.48 o 
   6   5   0       39.05       22.34     21.80 o 
  -7   6   0        0.02        8.25      8.29 o 
  -6   6   0        9.45       20.63      9.03 o 
  -5   6   0       73.02       92.96     21.85 o 
  -4   6   0      121.04      135.19     24.90 o 
  -3   6   0      506.92      466.79     40.95 o 
  -2   6   0      449.54      419.58     30.26 o 
  -1   6   0        0.54        6.30      2.70 o 
   0   6   0     2196.20     2018.88    118.88 o 
   1   6   0     1015.01      924.58     38.29 o 
   2   6   0      247.29      253.09     64.91 o 
   3   6   0       19.60       20.20     12.17 o 
   4   6   0       20.44       26.23     12.23 o 
   5   6   0       85.26       86.33     28.51 o 
   6   6   0       24.98       13.66     19.77 o 
  -7   7   0        4.54       12.44     10.27 o 
  -6   7   0       38.88       44.32      9.21 o 
  -5   7   0       18.41       33.15      9.75 o 
  -4   7   0       29.36       37.97      9.47 o 
  -3   7   0     1138.34     1090.72     72.98 o 
  -2   7   0       31.59       33.13      7.11 o 
  -1   7   0        0.89        3.48      4.10 o 
   0   7   0      177.23      229.80     15.94 o 
   1   7   0       80.47      112.14     22.99 o 
   2   7   0      117.93      148.18     21.84 o 
   3   7   0      100.53      148.99     39.25 o 
   4   7   0      222.67      188.95     64.11 o 
   5   7   0       89.42       98.90     36.25 o 
   6   7   0       27.94       47.91     51.31 o 
  -7   8   0       25.80       35.01     12.28 o 
  -6   8   0        0.53       -4.35      8.40 o 
  -5   8   0       88.05       78.24     18.54 o 
  -4   8   0       35.14       47.39     11.30 o 
  -3   8   0       85.02       89.00     10.22 o 
  -2   8   0        3.58        4.68      3.43 o 
  -1   8   0      492.76      581.13     26.28 o 
   0   8   0      242.58      246.87     26.47 o 
   1   8   0      150.89      154.15     27.99 o 
   2   8   0      192.97      170.46     32.49 o 
   3   8   0        8.32       14.90      9.36 o 
   4   8   0       31.66       43.84      9.97 o 
   5   8   0      112.54       94.99     35.34 o 
  -6   9   0       33.58       57.59     14.96 o 
  -5   9   0       12.53       18.33      7.30 o 
  -4   9   0     1533.83     1678.56     62.74 o 
  -3   9   0        0.41        8.12      5.60 o 
  -2   9   0      409.46      403.41     30.90 o 
  -1   9   0     1146.98     1206.26     39.89 o 
   0   9   0     1066.19     1026.38     54.61 o 
   1   9   0       34.03       62.11     12.23 o 
   2   9   0      332.48      361.78     59.42 o 
   3   9   0      618.04      660.19     28.75 o 
   4   9   0      223.98      256.10     39.33 o 
   5   9   0        0.04       13.00     17.66 o 
  -6  10   0        0.19        6.17     10.16 o 
  -5  10   0      194.08      208.79     49.64 o 
  -4  10   0     1337.79     1302.56     82.39 o 
  -3  10   0       85.33       78.76     12.57 o 
  -2  10   0       15.45       11.72      6.13 o 
  -1  10   0        9.83       27.55      7.99 o 
   0  10   0      792.53      807.37     63.75 o 
   1  10   0      108.93      129.31     25.25 o 
   2  10   0        0.47       18.22      9.00 o 
   3  10   0      352.60      352.24     76.92 o 
   4  10   0      169.57      152.33     36.03 o 
   5  10   0       15.32        4.34      8.00 o 
  -6  11   0       29.91       45.58     15.69 o 
  -5  11   0       63.90       44.12     13.29 o 
  -4  11   0        1.06        6.69      7.01 o 
  -3  11   0        0.02        5.67      7.00 o 
  -2  11   0      344.44      334.13     64.02 o 
  -1  11   0      232.16      221.81     26.54 o 
   0  11   0      231.43      296.89     55.90 o 
   1  11   0        8.86       18.79      8.29 o 
   2  11   0       64.75       86.67     19.41 o 
   3  11   0      164.53      160.60     28.76 o 
   4  11   0        1.12       36.32     15.89 o 
  -6  12   0        0.70        9.00      9.43 o 
  -5  12   0       29.03       28.25      8.07 o 
  -4  12   0       14.48       25.35      9.22 o 
  -3  12   0       50.01       76.62     20.04 o 
  -2  12   0     1311.69     1319.59     53.74 o 
  -1  12   0       50.79       88.92     23.03 o 
   0  12   0      252.31      283.89     38.96 o 
   1  12   0       78.90       93.26     22.07 o 
   2  12   0       47.44       61.58     18.53 o 
   3  12   0       46.55       26.06     13.58 o 
   4  12   0        1.15       12.24      6.65 o 
  -5  13   0       70.74       62.49     17.37 o 
  -4  13   0       12.60       17.35      8.60 o 
  -3  13   0      304.67      251.11     45.39 o 
  -2  13   0        1.22        6.33      9.82 o 
  -1  13   0      100.46      101.71     16.44 o 
   0  13   0        1.67       10.26     21.53 o 
   1  13   0        3.55        9.43      9.40 o 
   2  13   0      129.97      103.56     25.46 o 
   3  13   0       37.97       29.34     12.79 o 
  -5  14   0       89.94       73.00     15.67 o 
  -4  14   0       54.55       72.19     23.85 o 
  -3  14   0        4.67        8.56     11.67 o 
  -2  14   0      222.71      203.16     46.72 o 
  -1  14   0      761.20      814.03     58.22 o 
   0  14   0       13.33       28.97     10.23 o 
   1  14   0      363.51      281.89     81.99 o 
   2  14   0       63.87       74.86     18.49 o 
   3  14   0       25.91       36.49     19.16 o 
  -4  15   0       43.48       30.73     11.56 o 
  -3  15   0        1.52       17.52      8.69 o 
  -2  15   0      144.99      149.16     26.37 o 
  -1  15   0       26.43       34.73     12.95 o 
   0  15   0       27.15       53.17     16.04 o 
   1  15   0        9.21       14.24     12.29 o 
   2  15   0       97.18       82.89     28.77 o 
  -4  16   0      363.18      285.06     78.49 o 
  -3  16   0       78.59       78.82     22.52 o 
  -2  16   0       13.43       17.47     20.71 o 
  -1  16   0      129.80      140.47     33.78 o 
   0  16   0       17.03       20.73     10.26 o 
   1  16   0       40.01       25.16     12.55 o 
  -2  17   0        3.10       10.22      8.21 o 
  -1  17   0       44.35       38.16     11.95 o 
   0  17   0        0.62       18.67      9.19 o 
   0 -17   1       48.85       31.86     20.02 o 
   1 -17   1       31.47       34.46     15.36 o 
   2 -17   1        0.03       24.32     12.40 o 
  -1 -16   1        0.71       15.58     11.30 o 
   0 -16   1        0.70       22.96     11.35 o 
   1 -16   1       12.82       27.67     12.39 o 
   2 -16   1        7.80       22.98      9.62 o 
   3 -16   1        0.21       22.49     17.34 o 
   4 -16   1        0.37       -0.89      9.31 o 
  -2 -15   1      538.68      421.81    108.01 o 
  -1 -15   1      157.91      101.86     28.11 o 
   0 -15   1       21.70       17.65     11.36 o 
   1 -15   1       10.83       27.34     10.36 o 
   2 -15   1       36.01       32.56      8.83 o 
   3 -15   1       78.99       59.27     14.79 o 
   4 -15   1       81.08       74.20     22.15 o 
  -3 -14   1      234.35      172.19     60.22 o 
  -2 -14   1       60.31       37.72     15.31 o 
  -1 -14   1       99.29       83.00     21.96 o 
   0 -14   1      174.25      145.09     31.40 o 
   1 -14   1        1.25       18.40      9.76 o 
   2 -14   1       70.72       73.51     18.23 o 
   3 -14   1       28.31       38.86     21.03 o 
   4 -14   1        2.65       10.90      6.81 o 
   5 -14   1        1.96       12.33     11.44 o 
  -3 -13   1      230.03      187.88     56.95 o 
  -2 -13   1        7.21       19.28     13.28 o 
  -1 -13   1       38.31       37.76     14.24 o 
   0 -13   1       46.99       73.77     17.86 o 
   1 -13   1      177.76      209.08     49.30 o 
   2 -13   1      812.26      803.99     84.24 o 
   3 -13   1        0.99       11.54     21.43 o 
   4 -13   1       27.08       65.11     27.27 o 
   5 -13   1       47.46       62.30     15.99 o 
  -4 -12   1        0.01       14.66      9.51 o 
  -3 -12   1      137.92      135.44     29.14 o 
  -2 -12   1      538.86      570.09    101.34 o 
  -1 -12   1      178.16      167.90     39.51 o 
   0 -12   1       11.73       11.29      8.86 o 
   1 -12   1      154.08      180.40     32.68 o 
   2 -12   1      162.89      151.90     36.80 o 
   3 -12   1       61.17       63.82     13.75 o 
   4 -12   1        5.37        3.24      7.62 o 
   5 -12   1        6.67       15.52      7.21 o 
   6 -12   1       23.87       42.69     18.31 o 
  -4 -11   1        0.27       -0.80      8.93 o 
  -3 -11   1       53.18       49.49     18.67 o 
  -2 -11   1      152.83      205.58     30.17 o 
  -1 -11   1       28.89       46.42     11.28 o 
   0 -11   1       96.57       99.29     13.31 o 
   1 -11   1       23.54       41.35     13.45 o 
   2 -11   1      144.90      149.13     26.83 o 
   3 -11   1      226.58      209.32     29.33 o 
   4 -11   1       49.89       61.03     18.38 o 
   5 -11   1      279.22      252.98     50.10 o 
   6 -11   1       53.24       73.55     21.83 o 
  -5 -10   1        8.85        7.14      9.97 o 
  -4 -10   1      517.57      545.85     54.01 o 
  -3 -10   1      179.79      189.84     42.71 o 
  -2 -10   1      107.39      111.54     19.15 o 
  -1 -10   1       46.89       55.37     11.60 o 
   0 -10   1       16.50       20.45      8.30 o 
   1 -10   1      117.26      137.42     23.15 o 
   2 -10   1       41.93       42.99     11.43 o 
   3 -10   1       29.67       24.11      5.06 o 
   4 -10   1      138.78      154.76     29.24 o 
   5 -10   1       47.83       32.52     13.33 o 
   6 -10   1       20.61       21.50     10.72 o 
  -5  -9   1       11.27        8.80     21.91 o 
  -4  -9   1      435.45      422.22     81.45 o 
  -3  -9   1      328.82      356.76     74.06 o 
  -2  -9   1      484.83      529.99     42.35 o 
  -1  -9   1       25.56       33.65     11.17 o 
   0  -9   1      601.20      587.72     39.50 o 
   1  -9   1        0.69        6.78      7.43 o 
   2  -9   1      127.98       89.20     15.51 o 
   3  -9   1       58.13       53.56     10.23 o 
   4  -9   1      314.26      381.21     50.63 o 
   5  -9   1      692.24      712.80     32.07 o 
   6  -9   1        0.34        8.41      8.57 o 
  -5  -8   1       25.88        5.00     17.97 o 
  -4  -8   1       25.69       20.17     16.83 o 
  -3  -8   1        4.89       22.51     18.08 o 
  -2  -8   1       13.12       15.54     20.16 o 
  -1  -8   1       70.49      116.46     18.93 o 
   0  -8   1      264.24      363.75     49.73 o 
   1  -8   1      564.17      627.13     28.90 o 
   2  -8   1       62.35       72.06     10.11 o 
   3  -8   1      207.94      197.88     23.23 o 
   4  -8   1      124.54      166.26     25.35 o 
   5  -8   1       38.47       34.39      7.98 o 
   6  -8   1        0.57       17.70      7.87 o 
   7  -8   1        9.06       28.02      9.41 o 
  -6  -7   1      181.68      121.39    104.33 o 
  -5  -7   1        4.27       -1.71     17.37 o 
  -4  -7   1       31.54       67.28     23.43 o 
  -3  -7   1      112.49       92.22     41.51 o 
  -2  -7   1      349.55      419.87     77.74 o 
  -1  -7   1      870.78      925.31     35.38 o 
   0  -7   1     2035.95     2041.49     66.49 o 
   1  -7   1     1361.77     1354.33     67.58 o 
   2  -7   1      187.36      161.59     20.25 o 
   3  -7   1      526.65      470.08     25.25 o 
   4  -7   1      485.45      503.41     28.77 o 
   5  -7   1      307.07      305.43     33.46 o 
   6  -7   1       79.47       64.75     14.86 o 
   7  -7   1       79.17       68.39     16.59 o 
  -6  -6   1      302.41      179.90    158.18 o 
  -5  -6   1        0.68       22.74     19.97 o 
  -4  -6   1       98.10      103.28     27.31 o 
  -3  -6   1      127.38      172.04     48.00 o 
  -2  -6   1      373.01      490.81    101.68 o 
  -1  -6   1     1850.92     1903.80     58.07 o 
   0  -6   1       19.33       27.97      7.44 o 
   1  -6   1      451.40      499.28     11.88 o 
   2  -6   1        0.55        4.94      3.21 o 
   3  -6   1      119.93      166.46     28.69 o 
   4  -6   1      675.56      643.95     28.56 o 
   5  -6   1       84.16      100.68     19.92 o 
   6  -6   1        0.12       11.81     10.64 o 
   7  -6   1       81.42       68.03     19.07 o 
  -6  -5   1       31.11       29.85     25.14 o 
  -5  -5   1      316.06      268.63     59.59 o 
  -4  -5   1      166.63      185.07     51.39 o 
  -3  -5   1       17.19       12.60      7.33 o 
  -2  -5   1      612.05      584.91     28.34 o 
  -1  -5   1       63.29       79.16      9.48 o 
   0  -5   1       47.33       67.43      8.57 o 
   1  -5   1      233.30      240.97      8.82 o 
   2  -5   1       24.72       25.59      3.72 o 
   3  -5   1       36.16       52.62     13.74 o 
   4  -5   1        0.13        8.89      4.86 o 
   5  -5   1       31.14       32.05     10.70 o 
   6  -5   1      355.77      379.99     60.12 o 
   7  -5   1       10.48       13.35     13.21 o 
  -6  -4   1        0.25       18.51     15.23 o 
  -5  -4   1        0.86       11.57     11.86 o 
  -4  -4   1        9.55       21.72     17.47 o 
  -3  -4   1       53.02       59.27     14.56 o 
  -2  -4   1        0.01        7.38      4.05 o 
  -1  -4   1      194.54      150.01     15.28 o 
   0  -4   1     2537.62     2520.32     30.56 o 
   1  -4   1        5.63        2.76      3.08 o 
   2  -4   1      251.59      182.54     31.84 o 
   3  -4   1      574.32      607.15     21.60 o 
   4  -4   1     1330.17     1290.26     54.79 o 
   5  -4   1      729.51      679.30     53.86 o 
   6  -4   1      748.66      783.26     50.60 o 
   7  -4   1        2.95       19.43     11.17 o 
  -6  -3   1       71.12       46.91     23.03 o 
  -5  -3   1        0.33       42.80     31.25 o 
  -4  -3   1      164.27      164.72     48.34 o 
  -3  -3   1     1496.97     1515.26     43.74 o 
  -2  -3   1      212.45      203.12      8.62 o 
  -1  -3   1        0.86        8.22      3.85 o 
   0  -3   1     3151.66     3216.87     26.02 o 
   1  -3   1     3112.74     2999.44     17.99 o 
   2  -3   1     1230.37     1194.00     16.83 o 
   3  -3   1        0.52        2.43      1.10 o 
   4  -3   1       23.33       17.60      3.05 o 
   5  -3   1      338.54      337.70     26.60 o 
   6  -3   1       34.73       44.07     18.40 o 
   7  -3   1        2.53       12.97     11.23 o 
  -7  -2   1      109.13       81.28     29.43 o 
  -6  -2   1       80.83       98.79     33.17 o 
  -5  -2   1       10.12        6.37     11.28 o 
  -4  -2   1      102.50       95.35     24.14 o 
  -3  -2   1      889.47      977.07     24.93 o 
  -2  -2   1      502.34      474.34     12.50 o 
  -1  -2   1      289.20      274.47     10.38 o 
   0  -2   1       54.93       61.05     10.54 o 
   1  -2   1     1516.55     1460.43     23.70 o 
   2  -2   1      549.19      549.63     12.61 o 
   3  -2   1      896.16      949.86     18.48 o 
   4  -2   1       66.68       64.01      7.77 o 
   5  -2   1       60.31       57.32     10.64 o 
   6  -2   1      407.80      401.20     15.33 o 
   7  -2   1      219.17      190.78     56.54 o 
  -6  -1   1        7.83       12.66      7.97 o 
  -5  -1   1      230.58      269.06     62.34 o 
  -4  -1   1       48.85       43.88      7.29 o 
  -3  -1   1      504.50      514.21     17.04 o 
  -2  -1   1     2697.57     2692.24     18.64 o 
  -1  -1   1     3157.38     2882.30     35.25 o 
   0  -1   1     2257.39     2216.59     13.28 o 
   1  -1   1        1.40        0.95      1.40 o 
   2  -1   1       73.28       67.41     11.33 o 
   3  -1   1     1085.03     1041.76     20.95 o 
   4  -1   1       69.47       68.50      9.22 o 
   5  -1   1      157.76      120.18     19.09 o 
   6  -1   1       10.07       15.58      4.37 o 
   7  -1   1       18.07       23.65     13.51 o 
  -7   0   1       94.44       99.73     26.34 o 
  -6   0   1       81.66       83.18     15.67 o 
  -5   0   1       41.58       51.88     12.28 o 
  -4   0   1     1300.75     1234.41     35.90 o 
  -3   0   1     1780.33     1852.36     34.09 o 
  -2   0   1       25.45       40.37      6.60 o 
  -1   0   1     1148.70     1102.18      8.66 o 
   0   0   1       36.75       19.48      9.33 o 
   1   0   1     1045.99      938.41     15.17 o 
   2   0   1     1181.17     1210.20     18.70 o 
   3   0   1        1.34        4.34      3.05 o 
   4   0   1      346.35      344.92     21.03 o 
   5   0   1      265.50      264.74     36.03 o 
   6   0   1       10.48       13.28     25.50 o 
   7   0   1       94.31      111.76     28.80 o 
  -7   1   1       11.70       15.14     21.74 o 
  -6   1   1      215.17      231.63     77.94 o 
  -5   1   1       42.50       37.41      8.70 o 
  -4   1   1        0.02        5.73      4.44 o 
  -3   1   1       35.27       36.34      4.89 o 
  -2   1   1      347.62      329.54      7.88 o 
  -1   1   1    11647.65    11835.32     99.25 o 
   0   1   1     2229.01     2144.04     22.50 o 
   1   1   1     3567.16     3338.30     68.89 o 
   2   1   1       52.96       54.59      5.86 o 
   3   1   1      822.12      811.78     20.53 o 
   4   1   1      352.45      350.65     18.26 o 
   5   1   1      149.24      132.62     26.57 o 
   6   1   1       12.85       24.28     16.97 o 
   7   1   1        1.59        9.48      6.86 o 
  -7   2   1       80.64       63.54     23.72 o 
  -6   2   1      641.83      646.05     53.54 o 
  -5   2   1       91.20       99.61     19.93 o 
  -4   2   1     1712.53     1853.12     59.54 o 
  -3   2   1     2146.17     2140.01     45.04 o 
  -2   2   1       21.78       21.37      2.82 o 
  -1   2   1       50.14       73.23      7.88 o 
   0   2   1     3611.05     3437.24     23.82 o 
   1   2   1      413.16      394.63     18.74 o 
   2   2   1       71.47       72.80      7.94 o 
   3   2   1       33.56       29.25      5.64 o 
   4   2   1      325.03      275.44     18.50 o 
   5   2   1      245.86      212.85     73.44 o 
   6   2   1      148.83      157.81     48.54 o 
   7   2   1       56.19       64.08     35.77 o 
  -7   3   1      170.49      159.05     40.28 o 
  -6   3   1        2.07        5.36      6.54 o 
  -5   3   1       71.29       62.82     11.84 o 
  -4   3   1      879.58      902.09     36.99 o 
  -3   3   1       79.15       90.35     12.35 o 
  -2   3   1      890.39      851.44     15.61 o 
  -1   3   1     3811.90     3672.74     35.62 o 
   0   3   1     5759.77     5789.33    146.46 o 
   1   3   1     2608.20     2590.38     22.70 o 
   2   3   1       20.83       33.67      8.67 o 
   3   3   1      570.27      608.85     24.99 o 
   4   3   1       22.98       25.00      7.14 o 
   5   3   1        1.83       10.94     10.80 o 
   6   3   1      467.90      527.03     31.63 o 
  -7   4   1       32.09       23.57     11.36 o 
  -6   4   1      147.64      140.23     29.20 o 
  -5   4   1      333.38      403.67     58.39 o 
  -4   4   1       15.68       25.98      7.73 o 
  -3   4   1       46.78       57.32      9.68 o 
  -2   4   1       32.88       34.66      3.82 o 
  -1   4   1      685.06      683.78     16.95 o 
   0   4   1      187.77      194.32      7.34 o 
   1   4   1      324.75      325.43     17.91 o 
   2   4   1      737.06      715.27     43.05 o 
   3   4   1       35.73       34.60      8.94 o 
   4   4   1      214.93      184.93     64.34 o 
   5   4   1       13.33       95.50     20.17 o 
   6   4   1       55.69       52.68     35.94 o 
  -7   5   1       26.13       36.45     10.28 o 
  -6   5   1        2.72        1.67      8.97 o 
  -5   5   1      680.81      715.72     41.98 o 
  -4   5   1      511.49      529.21     31.47 o 
  -3   5   1      498.10      489.20     27.45 o 
  -2   5   1     1874.89     1825.15     27.43 o 
  -1   5   1     2216.28     2207.94     39.88 o 
   0   5   1     1029.24     1007.97     13.81 o 
   1   5   1     1325.98     1240.75     38.70 o 
   2   5   1      644.85      713.49     27.06 o 
   3   5   1       47.90       39.89     10.07 o 
   4   5   1      677.49      634.10     63.22 o 
   5   5   1        5.03       11.66      9.63 o 
   6   5   1       22.13       25.51     21.46 o 
  -7   6   1       18.38       26.08     11.67 o 
  -6   6   1       66.66       72.12     24.06 o 
  -5   6   1        1.36       10.78      7.55 o 
  -4   6   1        9.38       24.37      9.91 o 
  -3   6   1      204.92      191.71     27.05 o 
  -2   6   1      846.30      921.77     19.73 o 
  -1   6   1      871.48      903.30     16.52 o 
   0   6   1     1077.60     1073.38     18.64 o 
   1   6   1       99.35      152.95     25.76 o 
   2   6   1      749.85      799.72     28.53 o 
   3   6   1      160.39      212.49     49.31 o 
   4   6   1       11.64       14.22      5.82 o 
   5   6   1      122.06       93.16     35.14 o 
   6   6   1       16.44       17.14     16.86 o 
  -7   7   1       20.13       15.49     13.66 o 
  -6   7   1       61.80       51.88     15.71 o 
  -5   7   1       83.07      104.98     29.88 o 
  -4   7   1      146.65      175.85     27.01 o 
  -3   7   1      444.92      469.06     39.77 o 
  -2   7   1        3.93        3.04      3.39 o 
  -1   7   1       96.17      115.64     17.46 o 
   0   7   1       63.27       90.14     12.29 o 
   1   7   1       49.22       91.57     15.07 o 
   2   7   1      250.35      272.53     39.40 o 
   3   7   1      332.34      334.04     56.59 o 
   4   7   1      941.93      956.28     28.70 o 
   5   7   1        1.78       17.23     17.17 o 
   6   7   1        7.55       -0.94     19.68 o 
  -7   8   1       28.71       36.71     12.81 o 
  -6   8   1       13.50       21.23     11.07 o 
  -5   8   1       51.74       53.23     15.39 o 
  -4   8   1      764.97      868.23     76.58 o 
  -3   8   1      445.68      463.44     16.92 o 
  -2   8   1      236.03      248.52     22.38 o 
  -1   8   1      497.70      572.51     26.64 o 
   0   8   1       15.06       25.80      8.97 o 
   1   8   1       12.95       32.40      7.87 o 
   2   8   1       28.45       35.70      8.59 o 
   3   8   1      794.86      840.21     43.61 o 
   4   8   1       16.30       13.11      8.24 o 
   5   8   1       56.69       31.45     21.97 o 
  -6   9   1       42.38       60.58     15.15 o 
  -5   9   1        4.17       16.89      6.31 o 
  -4   9   1      823.31      771.95     42.86 o 
  -3   9   1        0.07        6.05      2.77 o 
  -2   9   1      190.93      207.38     26.90 o 
  -1   9   1      129.45      132.81     31.63 o 
   0   9   1      141.61      150.89     31.56 o 
   1   9   1      385.43      429.31     40.43 o 
   2   9   1       56.58       67.07     16.13 o 
   3   9   1      588.52      603.00     43.77 o 
   4   9   1        0.39        8.78      5.44 o 
   5   9   1      170.56      103.68     59.99 o 
  -6  10   1        9.37       12.97      7.77 o 
  -5  10   1      399.09      397.29     53.76 o 
  -4  10   1       86.51       96.46     24.91 o 
  -3  10   1       75.85       60.69     13.62 o 
  -2  10   1      255.89      238.28     33.25 o 
  -1  10   1      202.84      208.63     35.54 o 
   0  10   1      122.88      179.32     29.14 o 
   1  10   1       56.78       80.55     13.73 o 
   2  10   1        1.57       10.77      7.47 o 
   3  10   1      391.86      383.78     74.34 o 
   4  10   1      264.34      249.92     58.01 o 
   5  10   1       58.13       58.02     35.91 o 
  -6  11   1        0.97        9.87      8.53 o 
  -5  11   1      236.94      249.59     48.89 o 
  -4  11   1      355.18      364.40     55.31 o 
  -3  11   1       68.01       48.07      7.25 o 
  -2  11   1      740.78      701.70     64.82 o 
  -1  11   1       56.73       67.66     22.20 o 
   0  11   1      551.88      561.43     48.17 o 
   1  11   1      236.96      250.77     49.58 o 
   2  11   1      245.03      220.00     46.95 o 
   3  11   1       87.53       67.28     18.07 o 
   4  11   1       12.32       22.65      8.66 o 
  -6  12   1       13.98       25.57      9.93 o 
  -5  12   1       49.10       43.02     15.28 o 
  -4  12   1       17.47       13.02      8.58 o 
  -3  12   1      158.01      122.66     20.22 o 
  -2  12   1       63.83       77.40     18.41 o 
  -1  12   1      111.68      103.35     27.61 o 
   0  12   1       27.17       13.62      8.28 o 
   1  12   1       45.08       59.96     15.47 o 
   2  12   1      305.27      289.68     57.24 o 
   3  12   1       63.60       73.21     21.64 o 
   4  12   1       24.58       16.54     12.17 o 
  -5  13   1        0.60        5.06     13.03 o 
  -4  13   1       15.78       25.13     17.73 o 
  -3  13   1       13.70       14.99      4.84 o 
  -2  13   1       22.78       19.08      7.27 o 
  -1  13   1      499.13      515.58     72.77 o 
   0  13   1       50.21       43.85     11.93 o 
   1  13   1      225.36      193.14     50.18 o 
   2  13   1      255.01      211.18     59.08 o 
   3  13   1       10.03       10.57     10.81 o 
  -5  14   1      176.52      154.77     42.33 o 
  -4  14   1       45.65       52.01     11.93 o 
  -3  14   1      110.92       79.14     16.23 o 
  -2  14   1      163.22      159.94     28.57 o 
  -1  14   1       33.90       38.44     13.70 o 
   0  14   1       31.01       38.78     20.25 o 
   1  14   1       18.84       20.92     10.36 o 
   2  14   1       39.65       56.24     21.99 o 
   3  14   1      111.99      103.92     37.45 o 
  -4  15   1       55.42       60.49     17.93 o 
  -3  15   1        1.29        7.54      3.53 o 
  -2  15   1      540.95      539.36     60.53 o 
  -1  15   1       15.98        9.08     13.38 o 
   0  15   1        0.13       18.85      8.95 o 
   1  15   1       49.81       43.60     14.31 o 
   2  15   1       12.89       10.90     10.81 o 
  -4  16   1        0.47       17.59     12.88 o 
  -3  16   1        0.11       18.96      7.64 o 
  -2  16   1        7.98       16.51     10.01 o 
  -1  16   1        2.69       15.17      8.52 o 
   0  16   1       28.61       40.10     22.50 o 
   1  16   1        0.63        6.86     10.07 o 
  -2  17   1        9.26       15.56      8.61 o 
  -1  17   1      283.02      229.45     73.40 o 
   0  17   1        9.61        9.96      7.75 o 
   0 -17   2        0.58       28.85     16.25 o 
   1 -17   2       83.07       58.87     21.49 o 
   2 -17   2       32.47       40.70     16.16 o 
  -1 -16   2       70.29       81.41     20.02 o 
   0 -16   2       10.52       32.09     12.43 o 
   1 -16   2       93.26       76.33     17.77 o 
   2 -16   2      280.76      212.28     61.66 o 
   3 -16   2       43.61       28.29     12.50 o 
  -2 -15   2       17.24        7.44      6.28 o 
  -1 -15   2       16.76       28.89     13.99 o 
   0 -15   2        0.63       24.06     12.86 o 
   1 -15   2        1.18       10.05     10.97 o 
   2 -15   2       19.13       16.83      8.88 o 
   3 -15   2       97.70       97.49     22.77 o 
   4 -15   2       16.93       23.58     10.89 o 
  -3 -14   2       17.81       18.61      8.17 o 
  -2 -14   2       62.79       51.25     16.18 o 
  -1 -14   2        5.71       12.68      8.08 o 
   0 -14   2      193.92      193.65     39.62 o 
   1 -14   2       85.85       89.43     26.88 o 
   2 -14   2      206.84      179.00     33.97 o 
   3 -14   2      225.63      224.81     90.31 o 
   4 -14   2        1.47        2.96      8.37 o 
   5 -14   2       67.22       35.11     28.18 o 
  -3 -13   2        1.22       21.16     25.98 o 
  -2 -13   2      792.59      924.28     63.12 o 
  -1 -13   2      287.85      250.74     57.18 o 
   0 -13   2       12.48       19.42      8.23 o 
   1 -13   2      115.90      139.65     30.00 o 
   2 -13   2       10.59       22.77     17.93 o 
   3 -13   2       48.60       64.71     20.37 o 
   4 -13   2      332.26      306.15     75.83 o 
   5 -13   2       11.68       20.86      9.98 o 
  -4 -12   2      227.50      204.19     37.49 o 
  -3 -12   2      227.96      227.83     40.08 o 
  -2 -12   2       12.40       17.79      7.82 o 
  -1 -12   2       55.50       43.83     12.18 o 
   0 -12   2      136.81      154.91     31.89 o 
   1 -12   2       33.53       48.59     16.57 o 
   2 -12   2        1.58       14.54     15.16 o 
   3 -12   2       10.73        7.54     10.84 o 
   4 -12   2      183.49      165.23     28.53 o 
   5 -12   2        2.39        9.68     16.90 o 
   6 -12   2        8.31       22.20     10.81 o 
  -4 -11   2        7.93       22.29      7.87 o 
  -3 -11   2      316.55      327.26     66.56 o 
  -2 -11   2      181.81      231.46     41.92 o 
  -1 -11   2       87.21       81.84     23.65 o 
   0 -11   2       13.21       16.33     17.48 o 
   1 -11   2      114.23      100.20     20.01 o 
   2 -11   2       15.49       24.00     10.30 o 
   3 -11   2        1.86        4.64      3.48 o 
   4 -11   2       33.69       24.21      9.06 o 
   5 -11   2      168.01      130.32     25.25 o 
   6 -11   2        0.35        4.91     10.01 o 
  -5 -10   2       10.24       16.97     19.34 o 
  -4 -10   2      216.58      204.35     56.88 o 
  -3 -10   2       14.30       22.43      7.01 o 
  -2 -10   2      373.22      451.29     65.64 o 
  -1 -10   2       17.16       22.45      7.81 o 
   0 -10   2      436.67      447.60     27.18 o 
   1 -10   2        8.90       19.69      9.77 o 
   2 -10   2        6.80        7.48      6.46 o 
   3 -10   2      882.33      872.06     45.65 o 
   4 -10   2      135.40      141.18     21.82 o 
   5 -10   2      341.06      373.34     59.58 o 
   6 -10   2       12.66       12.87      7.71 o 
  -5  -9   2        3.01       31.57     31.63 o 
  -4  -9   2      531.22      661.65     46.80 o 
  -3  -9   2      604.21      613.43     72.36 o 
  -2  -9   2       19.37       25.54     19.68 o 
  -1  -9   2       84.87       96.72     15.69 o 
   0  -9   2       71.06       96.64     17.12 o 
   1  -9   2     1935.49     2294.57     81.86 o 
   2  -9   2      648.81      620.19     26.99 o 
   3  -9   2        9.42       17.00      8.04 o 
   4  -9   2       12.76        9.46      5.04 o 
   5  -9   2        4.86        6.81     11.74 o 
   6  -9   2       71.70       58.85     17.76 o 
  -5  -8   2        2.39        6.20     18.88 o 
  -4  -8   2      222.29      217.35     66.42 o 
  -3  -8   2        8.96       33.48     11.08 o 
  -2  -8   2      250.48      272.52     71.59 o 
  -1  -8   2        0.09       12.98      4.70 o 
   0  -8   2       24.37       37.39      7.42 o 
   1  -8   2      430.05      356.45     31.76 o 
   2  -8   2       64.40      103.48     13.36 o 
   3  -8   2        0.98        8.99      4.78 o 
   4  -8   2        3.84       17.69      7.26 o 
   5  -8   2      144.96      142.63     37.92 o 
   6  -8   2      234.82      281.56     54.18 o 
  -6  -7   2      310.67      155.87    116.70 o 
  -5  -7   2       44.11       40.28     28.28 o 
  -4  -7   2      182.96      191.12     50.94 o 
  -3  -7   2     1219.69     1313.70     68.16 o 
  -2  -7   2      820.32      817.60     39.99 o 
  -1  -7   2      847.32      925.29     35.08 o 
   0  -7   2     1920.79     2160.80     50.97 o 
   1  -7   2     1112.95     1068.76     25.59 o 
   2  -7   2     1189.54     1232.53     29.17 o 
   3  -7   2       23.42       49.08      8.61 o 
   4  -7   2       42.30       44.65     13.29 o 
   5  -7   2       79.69      107.07     28.98 o 
   6  -7   2        0.03        6.56     10.62 o 
   7  -7   2        0.84        7.18      7.24 o 
  -6  -6   2       63.93       34.48     47.71 o 
  -5  -6   2      234.99      239.92    110.96 o 
  -4  -6   2      150.47      116.45     24.77 o 
  -3  -6   2       37.17       36.00     13.63 o 
  -2  -6   2      146.49      178.34     31.38 o 
  -1  -6   2      198.84      188.17     15.23 o 
   0  -6   2     1134.31     1152.70     19.81 o 
   1  -6   2     4639.98     4668.74     52.64 o 
   2  -6   2      105.18      125.02     15.59 o 
   3  -6   2      462.12      446.59     65.99 o 
   4  -6   2       10.20       17.91      6.61 o 
   5  -6   2      317.37      346.71     47.52 o 
   6  -6   2       12.88       22.06     10.01 o 
   7  -6   2        6.81        5.88      8.41 o 
  -6  -5   2       36.37       23.88     21.94 o 
  -5  -5   2      120.71      108.56     47.05 o 
  -4  -5   2        0.14       12.00     13.54 o 
  -3  -5   2       11.31       18.27      8.48 o 
  -2  -5   2      445.43      480.43     27.65 o 
  -1  -5   2      197.28      199.92     12.99 o 
   0  -5   2        2.66       11.66      3.30 o 
   1  -5   2      206.82      189.84     10.65 o 
   2  -5   2        1.32        4.68      2.51 o 
   3  -5   2      725.80      758.95     56.62 o 
   4  -5   2      241.79      263.21     33.97 o 
   5  -5   2       54.41       46.11     13.65 o 
   6  -5   2       26.80       24.73      9.43 o 
   7  -5   2       42.81       50.37     18.88 o 
  -6  -4   2      332.33      310.08    103.93 o 
  -5  -4   2      122.85      155.53     82.28 o 
  -4  -4   2      245.11      264.89     75.05 o 
  -3  -4   2      131.93      133.31     28.76 o 
  -2  -4   2      504.79      486.46     18.65 o 
  -1  -4   2      549.49      533.11     31.31 o 
   0  -4   2    16464.11    17441.70    441.97 o 
   1  -4   2    11053.31    11093.62    110.46 o 
   2  -4   2       17.10       18.87      3.57 o 
   3  -4   2     1473.48     1476.11     46.08 o 
   4  -4   2        9.34       13.52      3.14 o 
   5  -4   2      248.65      270.37      9.45 o 
   6  -4   2      494.43      544.55     24.14 o 
   7  -4   2       69.94       60.57     35.00 o 
  -6  -3   2        7.74       17.94      9.23 o 
  -5  -3   2      338.95      357.16     40.82 o 
  -4  -3   2        0.63       10.28      9.66 o 
  -3  -3   2       41.34       49.53      7.68 o 
  -2  -3   2        1.51        4.22      3.31 o 
  -1  -3   2      103.02      124.41     18.84 o 
   0  -3   2     6029.10     6087.70     62.82 o 
   1  -3   2     1997.09     1960.44     13.56 o 
   2  -3   2       24.55       27.37      3.88 o 
   3  -3   2      261.92      247.34      6.61 o 
   4  -3   2       24.35       30.95      5.37 o 
   5  -3   2        7.95       10.93      3.27 o 
   6  -3   2       12.98       27.61     13.17 o 
   7  -3   2      100.31       83.45     43.68 o 
  -7  -2   2        0.28        4.66      5.11 o 
  -6  -2   2      191.76      190.95     55.68 o 
  -5  -2   2        8.61       11.71      6.49 o 
  -4  -2   2      141.11      146.47     40.60 o 
  -3  -2   2      350.50      339.92     12.63 o 
  -2  -2   2      937.02      944.17     18.42 o 
  -1  -2   2      430.01      438.26     13.36 o 
   0  -2   2      955.01      886.44     13.35 o 
   1  -2   2     1363.32     1338.77     16.06 o 
   2  -2   2      981.30      969.99      8.72 o 
   3  -2   2      321.99      311.26      8.63 o 
   4  -2   2        0.04        4.07      2.04 o 
   5  -2   2        4.78        9.69      3.25 o 
   6  -2   2        0.70        6.56      3.26 o 
   7  -2   2        0.01       18.83     10.11 o 
  -7  -1   2       12.09        8.48      5.86 o 
  -6  -1   2      130.66      147.79     56.08 o 
  -5  -1   2        0.81       19.63      9.03 o 
  -4  -1   2        1.93        9.11      7.96 o 
  -3  -1   2      608.05      635.09     15.95 o 
  -2  -1   2        0.04        6.20      1.68 o 
  -1  -1   2     1255.41     1234.00     21.51 o 
   0  -1   2      239.52      226.20      6.38 o 
   1  -1   2     4332.53     4103.67     39.20 o 
   2  -1   2        7.61        6.48      2.33 o 
   3  -1   2       77.34      120.41     10.60 o 
   4  -1   2       54.28       45.33      6.26 o 
   5  -1   2      691.37      681.39     26.09 o 
   6  -1   2       51.37       67.43     16.64 o 
   7  -1   2       70.96       63.42     29.31 o 
  -7   0   2       11.27       19.20     10.43 o 
  -6   0   2       63.32       93.47     22.47 o 
  -5   0   2        6.20       22.45      7.67 o 
  -4   0   2      806.43      805.87     35.95 o 
  -3   0   2      167.22      183.18      8.88 o 
  -2   0   2     1119.57     1038.58      9.83 o 
  -1   0   2       75.21       75.58      4.34 o 
   0   0   2     2072.53     2019.96      9.14 o 
   1   0   2     5694.08     5318.52    114.94 o 
   2   0   2     1632.88     1559.12     26.55 o 
   3   0   2      169.63      173.92      7.92 o 
   4   0   2      189.92      161.05     20.61 o 
   5   0   2        7.90       15.78      6.22 o 
   6   0   2        0.04        2.56      5.45 o 
   7   0   2       27.39       55.25     22.03 o 
  -7   1   2       29.29       26.56     11.15 o 
  -6   1   2       36.12       42.03     13.06 o 
  -5   1   2       12.46       12.63      7.95 o 
  -4   1   2       41.00       63.62     14.01 o 
  -3   1   2      656.34      644.26     11.46 o 
  -2   1   2      143.05      134.68      9.78 o 
  -1   1   2      507.28      482.27      8.97 o 
   0   1   2       25.16       35.58      4.26 o 
   1   1   2       97.27       75.48     13.53 o 
   2   1   2        8.21       21.69      4.47 o 
   3   1   2       20.73       24.44      6.67 o 
   4   1   2       70.32       82.55     14.74 o 
   5   1   2       75.50       56.46     15.84 o 
   6   1   2        0.21        1.50      9.58 o 
   7   1   2       32.83       25.25     16.37 o 
  -7   2   2       28.68       32.35     10.49 o 
  -6   2   2       11.89       27.93      9.49 o 
  -5   2   2       61.09       51.61     14.56 o 
  -4   2   2      162.16      186.72     20.20 o 
  -3   2   2        2.17        3.87      1.69 o 
  -2   2   2      383.42      375.21      8.38 o 
  -1   2   2     2085.85     1792.19     56.48 o 
   0   2   2       60.29       55.76      7.46 o 
   1   2   2     5442.38     5566.47     88.07 o 
   2   2   2      221.73      262.21     15.59 o 
   3   2   2      374.03      380.89     21.53 o 
   4   2   2      203.04      150.58     29.06 o 
   5   2   2        7.50       24.28      7.91 o 
   6   2   2      361.55      421.61     27.83 o 
   7   2   2        3.65        3.74      7.28 o 
  -7   3   2        0.13        1.35      5.61 o 
  -6   3   2      635.94      628.78     29.17 o 
  -5   3   2        0.02        6.60      5.72 o 
  -4   3   2       51.16       70.17      9.82 o 
  -3   3   2      352.63      362.76     10.47 o 
  -2   3   2      492.27      459.29      9.01 o 
  -1   3   2      905.13      824.09     15.08 o 
   0   3   2     3173.04     2844.43     30.98 o 
   1   3   2        0.18       25.26      5.14 o 
   2   3   2      326.70      366.97     11.78 o 
   3   3   2       48.38       35.17      8.63 o 
   4   3   2      923.20      934.84     26.81 o 
   5   3   2      245.29      200.24     83.42 o 
   6   3   2       17.50       13.83     12.91 o 
  -7   4   2        0.44        6.59      4.44 o 
  -6   4   2        1.39       14.24      8.34 o 
  -5   4   2      193.37      172.67     18.64 o 
  -4   4   2      408.17      393.07     22.05 o 
  -3   4   2      397.28      392.21      7.32 o 
  -2   4   2      555.40      577.79     10.63 o 
  -1   4   2      564.99      575.51     13.07 o 
   0   4   2     1507.80     1518.13     30.95 o 
   1   4   2     1895.91     1853.91     49.15 o 
   2   4   2        5.56        9.00      6.16 o 
   3   4   2      301.35      249.37     18.49 o 
   4   4   2       62.17       67.73     28.81 o 
   5   4   2     1394.97     1329.90     65.42 o 
   6   4   2        0.54       11.80      9.83 o 
  -7   5   2       69.46       75.66     24.57 o 
  -6   5   2      304.20      312.90     44.72 o 
  -5   5   2      858.00      861.55     33.35 o 
  -4   5   2      693.50      720.40     41.75 o 
  -3   5   2      898.84      936.53     27.85 o 
  -2   5   2     1112.56     1247.57     19.38 o 
  -1   5   2     1286.61     1234.89     21.50 o 
   0   5   2     1903.54     1800.43     26.32 o 
   1   5   2       55.12       46.16      8.12 o 
   2   5   2      502.89      549.80     22.77 o 
   3   5   2       15.93       24.60      5.27 o 
   4   5   2        2.22        3.30      3.73 o 
   5   5   2      477.89      486.27     97.65 o 
   6   5   2        3.72       10.31     18.57 o 
  -7   6   2       14.09       23.43     11.33 o 
  -6   6   2        0.48        9.36      7.93 o 
  -5   6   2       27.24       51.86     11.97 o 
  -4   6   2      490.44      560.24     63.75 o 
  -3   6   2        7.80        4.53      4.11 o 
  -2   6   2        3.86        9.18      5.53 o 
  -1   6   2       92.44       94.09     13.62 o 
   0   6   2      543.68      570.97     15.87 o 
   1   6   2       65.40       62.76     15.01 o 
   2   6   2     1465.55     1480.64     48.30 o 
   3   6   2        3.53       13.48      7.70 o 
   4   6   2        0.70        4.86      2.99 o 
   5   6   2        3.08       -1.00     22.31 o 
   6   6   2      161.44       72.25     78.94 o 
  -7   7   2       71.77       77.82     23.49 o 
  -6   7   2       27.55       40.33     14.64 o 
  -5   7   2      312.77      403.01     54.58 o 
  -4   7   2       30.02       43.56     11.23 o 
  -3   7   2      183.15      175.88      8.78 o 
  -2   7   2     1981.74     2092.45     58.98 o 
  -1   7   2      149.91      200.70     33.54 o 
   0   7   2      398.78      374.15     26.76 o 
   1   7   2      935.73     1090.09     35.33 o 
   2   7   2        7.53       15.00      5.87 o 
   3   7   2      216.32      238.90     34.79 o 
   4   7   2      466.85      479.25     40.24 o 
   5   7   2       23.79       13.28     12.68 o 
   6   7   2       23.05        5.91     16.51 o 
  -7   8   2       15.90       20.16     15.63 o 
  -6   8   2      253.48      284.49     31.00 o 
  -5   8   2       83.69      111.31     16.98 o 
  -4   8   2       32.59       42.78     10.30 o 
  -3   8   2      651.40      686.73     17.25 o 
  -2   8   2       31.65       36.28      9.81 o 
  -1   8   2      323.76      299.51     44.07 o 
   0   8   2       45.17       44.75     10.24 o 
   1   8   2      764.93      790.73     59.69 o 
   2   8   2       37.01       37.81     26.13 o 
   3   8   2       89.98       85.32     19.92 o 
   4   8   2        6.23        0.58      5.46 o 
   5   8   2      173.05      199.58     55.22 o 
  -6   9   2        6.29        8.94      8.35 o 
  -5   9   2      117.68      119.95     23.69 o 
  -4   9   2        8.62       23.65      8.55 o 
  -3   9   2      240.29      243.80     22.27 o 
  -2   9   2      151.47      136.02     22.50 o 
  -1   9   2        0.46        8.90      9.54 o 
   0   9   2      379.42      426.63     32.71 o 
   1   9   2     1048.07      916.43    129.62 o 
   2   9   2       64.19       61.90     14.22 o 
   3   9   2       43.71       36.90      8.65 o 
   4   9   2       57.84       44.24     15.89 o 
   5   9   2        0.37        6.03     26.00 o 
  -6  10   2       29.84       36.84     13.61 o 
  -5  10   2        3.37       18.73      7.31 o 
  -4  10   2      557.68      547.97     82.58 o 
  -3  10   2      707.50      657.27     43.08 o 
  -2  10   2       25.81       22.39      6.66 o 
  -1  10   2       62.27       75.30     13.91 o 
   0  10   2        4.67        5.53      8.11 o 
   1  10   2      201.84      233.47     34.57 o 
   2  10   2       44.79       38.38     11.47 o 
   3  10   2       26.02       27.01     12.08 o 
   4  10   2      427.00      574.03     51.74 o 
   5  10   2        0.46        9.71     16.68 o 
  -6  11   2        2.57       10.78      7.32 o 
  -5  11   2       25.52       35.50      9.01 o 
  -4  11   2       25.61       38.38     10.53 o 
  -3  11   2      193.37      158.35     27.47 o 
  -2  11   2       55.92       52.12     12.16 o 
  -1  11   2       17.91       16.19      8.23 o 
   0  11   2      109.89      126.74     26.52 o 
   1  11   2      222.81      229.84     54.36 o 
   2  11   2      286.53      233.83     51.58 o 
   3  11   2       59.58       65.66     19.09 o 
   4  11   2        9.31       57.74     31.03 o 
  -6  12   2       25.16       33.83     15.54 o 
  -5  12   2        1.79        9.30      6.74 o 
  -4  12   2      168.59      155.81     34.63 o 
  -3  12   2      466.17      522.88     23.55 o 
  -2  12   2       46.84       41.65     11.16 o 
  -1  12   2       69.69       50.96     26.63 o 
   0  12   2       54.46       50.20     13.36 o 
   1  12   2      151.18      171.38     37.08 o 
   2  12   2      274.36      257.93     54.76 o 
   3  12   2       25.10       31.48     11.29 o 
   4  12   2       74.71       50.99     28.34 o 
  -5  13   2       56.64       49.35     18.87 o 
  -4  13   2       15.61       20.66     13.06 o 
  -3  13   2        0.93        7.49      4.51 o 
  -2  13   2        6.51       23.69     10.63 o 
  -1  13   2       95.51      111.29     31.32 o 
   0  13   2        7.53       17.80      7.69 o 
   1  13   2      312.15      263.12     67.12 o 
   2  13   2       17.92       20.22     21.40 o 
   3  13   2      138.29      121.11     38.61 o 
  -5  14   2       44.52       46.80     12.23 o 
  -4  14   2      125.96      146.77     33.63 o 
  -3  14   2       35.70       25.93      9.26 o 
  -2  14   2      129.23       87.37     26.10 o 
  -1  14   2      387.66      385.83     67.28 o 
   0  14   2       94.66       89.63     28.09 o 
   1  14   2      588.31      543.00    101.43 o 
   2  14   2        0.03       19.88     13.25 o 
   3  14   2       16.49       20.92     12.24 o 
  -4  15   2       18.23       14.57      8.32 o 
  -3  15   2       16.64       15.59      6.69 o 
  -2  15   2      142.68      134.14     28.32 o 
  -1  15   2       37.09       42.91     18.14 o 
   0  15   2        4.27        6.40     10.52 o 
   1  15   2       10.25       31.48     16.68 o 
   2  15   2        0.42        7.46     12.84 o 
  -3  16   2        0.95       13.55     12.49 o 
  -2  16   2       30.78       54.34     16.51 o 
  -1  16   2       90.78       70.53     22.45 o 
   0  16   2        6.77       18.57     15.27 o 
   1  16   2        2.18        1.81      7.74 o 
  -2  17   2       12.55       16.89      9.14 o 
  -1  17   2        7.09       10.09     11.98 o 
   0  17   2        0.38       19.09     10.40 o 
   0 -17   3        0.02        5.16     11.02 o 
   1 -17   3        7.09       17.67      8.30 o 
   2 -17   3       30.39       34.74     12.10 o 
  -1 -16   3        4.71       18.29     13.36 o 
   0 -16   3        7.68       12.50     10.41 o 
   1 -16   3        1.28        2.36      7.46 o 
   2 -16   3       18.52       18.80     13.26 o 
   3 -16   3        0.06       13.32     12.53 o 
  -2 -15   3      221.03      181.54     50.95 o 
  -1 -15   3       28.30       41.57     15.52 o 
   0 -15   3       21.15       35.94     17.01 o 
   1 -15   3        7.89       14.37     10.95 o 
   2 -15   3       71.01       59.55     24.80 o 
   3 -15   3       43.62       31.89     12.49 o 
   4 -15   3        1.35       15.12     10.69 o 
  -3 -14   3      164.68      142.53     33.11 o 
  -2 -14   3        7.73       16.63     22.61 o 
  -1 -14   3      151.91      178.56     39.47 o 
   0 -14   3      232.00      191.43     50.12 o 
   1 -14   3        0.07        9.74      8.31 o 
   2 -14   3      248.62      284.31     53.50 o 
   3 -14   3       41.04       65.63     15.88 o 
   4 -14   3        2.27       16.66     11.05 o 
   5 -14   3        5.43       15.36     10.12 o 
  -3 -13   3        3.62        5.28     11.48 o 
  -2 -13   3       22.27       24.90     16.68 o 
  -1 -13   3       18.24       17.16      9.16 o 
   0 -13   3       82.61       82.33     19.26 o 
   1 -13   3       91.70      121.07     32.28 o 
   2 -13   3      697.15      630.19     32.16 o 
   3 -13   3       40.64       29.38     12.80 o 
   4 -13   3      274.79      240.80     55.60 o 
   5 -13   3      112.94      114.76     26.95 o 
  -4 -12   3       34.47       24.24      8.36 o 
  -3 -12   3       36.38       40.95     14.47 o 
  -2 -12   3       54.41       40.69     13.78 o 
  -1 -12   3      205.94      166.98     34.24 o 
   0 -12   3       25.14       39.74     10.59 o 
   1 -12   3       59.54       65.76     18.54 o 
   2 -12   3      893.40      883.59     70.43 o 
   3 -12   3       16.43       20.41      9.13 o 
   4 -12   3       19.44       18.47     10.58 o 
   5 -12   3       36.14       50.68     20.57 o 
  -4 -11   3      206.48      239.03     61.14 o 
  -3 -11   3        0.65       10.19      6.59 o 
  -2 -11   3        0.21        6.52      7.53 o 
  -1 -11   3       97.23      109.67     19.04 o 
   0 -11   3      110.22      140.99     22.37 o 
   1 -11   3      919.25      937.69     51.38 o 
   2 -11   3      433.40      397.56     44.83 o 
   3 -11   3     2762.96     2778.49     54.73 o 
   4 -11   3      139.79      133.41     23.04 o 
   5 -11   3       32.93       77.39     25.07 o 
   6 -11   3       53.60       62.38     17.33 o 
  -5 -10   3       17.90       32.31     32.37 o 
  -4 -10   3       99.52      113.47     42.34 o 
  -3 -10   3        0.05      -13.60     17.20 o 
  -2 -10   3       97.36       86.91     26.45 o 
  -1 -10   3      101.09      112.99     19.07 o 
   0 -10   3      491.76      553.21     35.53 o 
   1 -10   3       18.88       28.66      6.27 o 
   2 -10   3        6.70       13.70      5.63 o 
   3 -10   3       38.53       36.21     11.85 o 
   4 -10   3      144.31      135.49     24.43 o 
   5 -10   3      258.72      213.39     62.96 o 
   6 -10   3      111.67      100.25     27.99 o 
  -5  -9   3        3.45        7.17     18.40 o 
  -4  -9   3        7.48       24.31     15.34 o 
  -3  -9   3       35.37       62.74     17.00 o 
  -2  -9   3      498.08      516.80     44.01 o 
  -1  -9   3      621.33      684.98     31.98 o 
   0  -9   3       69.00      111.14     18.00 o 
   1  -9   3       30.01       21.71      7.61 o 
   2  -9   3      163.22      162.29     17.14 o 
   3  -9   3      131.48      128.42     15.71 o 
   4  -9   3       79.99       80.13     11.49 o 
   5  -9   3       47.44       42.07     13.11 o 
   6  -9   3      274.70      260.14     70.23 o 
  -5  -8   3       79.43       81.48     50.05 o 
  -4  -8   3       21.25       10.83     10.03 o 
  -3  -8   3      212.38      228.09     82.08 o 
  -2  -8   3      293.72      334.19     30.95 o 
  -1  -8   3      580.77      547.98     30.40 o 
   0  -8   3      917.50     1012.98     57.24 o 
   1  -8   3       34.83       38.42      7.40 o 
   2  -8   3      657.61      577.35     49.64 o 
   3  -8   3        3.27        8.86      4.14 o 
   4  -8   3       45.47       54.04     10.71 o 
   5  -8   3      181.84      242.83     34.61 o 
   6  -8   3       29.70       41.60     14.22 o 
  -6  -7   3        1.00       18.66     14.03 o 
  -5  -7   3        1.84       10.80     12.48 o 
  -4  -7   3        0.58       10.06      9.80 o 
  -3  -7   3        6.61       28.22     13.30 o 
  -2  -7   3       77.54      108.16     27.00 o 
  -1  -7   3      564.27      541.29     35.63 o 
   0  -7   3      976.18     1115.25     70.54 o 
   1  -7   3      773.96      775.93     21.52 o 
   2  -7   3       64.39       63.28      7.50 o 
   3  -7   3        0.97        8.37      2.97 o 
   4  -7   3       93.02       71.69     13.91 o 
   5  -7   3       41.37       39.13     11.53 o 
   6  -7   3       66.77       59.87     14.81 o 
   7  -7   3       10.87       28.31     15.26 o 
  -6  -6   3      156.23      117.53     76.19 o 
  -5  -6   3       75.51       71.45     31.43 o 
  -4  -6   3      108.92       91.45     35.05 o 
  -3  -6   3        0.49       12.10      7.07 o 
  -2  -6   3        2.05        8.36      6.27 o 
  -1  -6   3       46.91       44.44      9.37 o 
   0  -6   3     1778.90     1707.48     26.43 o 
   1  -6   3      734.79      759.02     17.68 o 
   2  -6   3     1044.74      979.48     44.30 o 
   3  -6   3      161.44      158.11      9.80 o 
   4  -6   3       18.89       17.35      5.02 o 
   5  -6   3      205.01      253.27     54.59 o 
   6  -6   3      117.97      115.25     27.36 o 
   7  -6   3        4.64       -4.86     11.60 o 
  -6  -5   3       21.26       25.68     19.20 o 
  -5  -5   3      298.52      258.75     92.76 o 
  -4  -5   3      292.82      320.94    111.85 o 
  -3  -5   3       11.89       23.56      7.63 o 
  -2  -5   3      903.78      811.96     40.10 o 
  -1  -5   3       38.00       47.47      6.67 o 
   0  -5   3      629.52      566.22     12.49 o 
   1  -5   3        7.54       12.29      3.01 o 
   2  -5   3      425.86      414.74     10.36 o 
   3  -5   3      318.55      320.20     21.26 o 
   4  -5   3       11.24       14.32      4.98 o 
   5  -5   3      175.53      124.73     15.30 o 
   6  -5   3        9.99       25.74      7.40 o 
   7  -5   3       32.73       18.88     12.34 o 
  -6  -4   3      113.69      106.90     41.65 o 
  -5  -4   3      172.48      142.30     78.82 o 
  -4  -4   3       15.95       30.08     10.44 o 
  -3  -4   3      326.84      298.65     19.63 o 
  -2  -4   3      154.61      152.22     11.26 o 
  -1  -4   3      280.21      273.60     10.42 o 
   0  -4   3      556.70      530.46     16.74 o 
   1  -4   3     2173.80     2119.42     15.18 o 
   2  -4   3      881.84      815.25     15.99 o 
   3  -4   3      965.63     1067.48     19.78 o 
   4  -4   3        3.97       12.34      4.26 o 
   5  -4   3      129.84      110.63     16.73 o 
   6  -4   3       10.26       15.65      9.35 o 
   7  -4   3        0.42       15.00      9.11 o 
  -6  -3   3        0.49       17.40      8.23 o 
  -5  -3   3        3.56       22.68     22.63 o 
  -4  -3   3      133.91      125.25     29.86 o 
  -3  -3   3       64.77       78.30     13.14 o 
  -2  -3   3       70.13       69.33      8.01 o 
  -1  -3   3      368.92      409.72     11.63 o 
   0  -3   3     2252.95     2224.06     16.23 o 
   1  -3   3     1415.84     1362.69     30.55 o 
   2  -3   3      514.20      533.00     10.45 o 
   3  -3   3      310.66      304.54     13.11 o 
   4  -3   3       20.39       19.49      4.82 o 
   5  -3   3      490.81      478.66     43.26 o 
   6  -3   3      162.99      159.71     41.05 o 
   7  -3   3      104.89      116.50     39.91 o 
  -7  -2   3        3.77        3.03      6.43 o 
  -6  -2   3      237.62      226.06     74.42 o 
  -5  -2   3      427.12      415.99     25.57 o 
  -4  -2   3       26.15       31.05      8.80 o 
  -3  -2   3      628.57      610.67     19.51 o 
  -2  -2   3      234.37      253.37     13.24 o 
  -1  -2   3     8952.48     9139.60     44.57 o 
   0  -2   3      510.71      489.08     12.66 o 
   1  -2   3      982.86     1042.23     27.43 o 
   2  -2   3       49.97       66.96      7.94 o 
   3  -2   3      312.93      286.70      8.04 o 
   4  -2   3       67.66       56.57      8.25 o 
   5  -2   3       32.56       33.91      7.53 o 
   6  -2   3      194.89      166.68     27.23 o 
   7  -2   3      262.27      281.86     69.59 o 
  -7  -1   3       20.53       15.40      5.74 o 
  -6  -1   3      261.79      279.89     20.94 o 
  -5  -1   3        0.24        3.83      6.86 o 
  -4  -1   3      608.35      628.49     18.56 o 
  -3  -1   3      952.71      967.18     19.97 o 
  -2  -1   3      293.71      272.21     12.70 o 
  -1  -1   3    11698.45    11762.17    247.86 o 
   0  -1   3    10021.29     9887.09    103.45 o 
   1  -1   3      709.34      689.28     16.39 o 
   2  -1   3     1508.48     1491.72     19.35 o 
   3  -1   3       98.59      123.64     12.31 o 
   4  -1   3      316.73      305.75     12.83 o 
   5  -1   3      237.07      219.98     23.94 o 
   6  -1   3       78.56       85.88     41.64 o 
   7  -1   3       49.74       34.51     26.17 o 
  -7   0   3        9.24       20.11      9.94 o 
  -6   0   3        0.01        6.04      5.70 o 
  -5   0   3       30.76       63.31     14.20 o 
  -4   0   3      291.36      307.00     23.47 o 
  -3   0   3     1413.88     1439.93     25.04 o 
  -2   0   3       22.37       26.72      3.46 o 
  -1   0   3     3735.55     3584.33     42.53 o 
   0   0   3     1043.17      929.55     12.11 o 
   1   0   3    12436.17    12189.89    157.04 o 
   2   0   3       65.58       56.45      6.26 o 
   3   0   3       38.51       39.43      5.07 o 
   4   0   3      520.49      534.45     17.89 o 
   5   0   3     1384.64     1389.83     91.48 o 
   6   0   3      214.37      177.13     46.40 o 
   7   0   3       23.32       33.63     11.26 o 
  -7   1   3       86.67       68.99     25.27 o 
  -6   1   3      378.34      435.05     47.47 o 
  -5   1   3       39.85       32.82      7.66 o 
  -4   1   3        1.45        5.76      3.04 o 
  -3   1   3      437.65      421.09     12.38 o 
  -2   1   3      111.77      102.90      8.19 o 
  -1   1   3      739.82      715.65     18.76 o 
   0   1   3      196.90      185.34      6.26 o 
   1   1   3    27350.05    28096.60    313.96 o 
   2   1   3     1253.60     1187.31     33.90 o 
   3   1   3      104.63       98.71     16.62 o 
   4   1   3       49.88       44.76      8.76 o 
   5   1   3      367.21      390.68     55.34 o 
   6   1   3        8.63       12.71      8.14 o 
   7   1   3        2.48       15.48     12.74 o 
  -7   2   3       31.31       27.63     10.47 o 
  -6   2   3       89.06       90.33     19.37 o 
  -5   2   3        3.78        5.73      5.07 o 
  -4   2   3      189.83      192.33     10.96 o 
  -3   2   3        9.67       13.51      3.14 o 
  -2   2   3      962.66      969.38     12.87 o 
  -1   2   3      969.39      880.77     15.26 o 
   0   2   3     2993.55     2771.29     38.79 o 
   1   2   3     2443.96     2380.88     36.09 o 
   2   2   3       11.96        9.38      9.14 o 
   3   2   3      263.24      316.25     81.16 o 
   4   2   3        5.40        4.87     10.80 o 
   5   2   3       31.00       28.48      9.11 o 
   6   2   3        7.35       17.61      6.77 o 
  -7   3   3       22.15       17.84      8.88 o 
  -6   3   3       24.77       20.38      9.49 o 
  -5   3   3      973.11      982.27     42.23 o 
  -4   3   3       72.29       76.05      9.18 o 
  -3   3   3      746.06      794.23     16.66 o 
  -2   3   3      217.78      230.40      6.45 o 
  -1   3   3       43.04       60.23      7.18 o 
   0   3   3     4653.13     4247.98     64.15 o 
   1   3   3        5.59       18.78      3.80 o 
   2   3   3      792.26      774.65     26.14 o 
   3   3   3       75.97       92.45     34.77 o 
   4   3   3     1317.36     1301.84     68.48 o 
   5   3   3       10.74       13.51     20.51 o 
   6   3   3        4.51       10.45      6.97 o 
  -7   4   3        5.49       19.32      7.76 o 
  -6   4   3       11.84       21.62      7.60 o 
  -5   4   3      699.33      642.35     41.61 o 
  -4   4   3      160.74      168.25     11.04 o 
  -3   4   3      460.93      473.27     14.70 o 
  -2   4   3      154.35      189.42      7.64 o 
  -1   4   3     1108.70     1088.49     10.87 o 
   0   4   3     1383.50     1362.54     33.59 o 
   1   4   3      924.06      916.32     17.78 o 
   2   4   3       17.02       28.92      6.98 o 
   3   4   3     1260.29     1357.84     44.70 o 
   4   4   3      422.22      342.48     22.70 o 
   5   4   3       32.39       41.25     43.48 o 
   6   4   3        0.90        5.45      9.23 o 
  -7   5   3        1.85        7.84      6.80 o 
  -6   5   3       66.17       82.91     20.52 o 
  -5   5   3       87.13       79.64     15.96 o 
  -4   5   3      860.99      828.02     23.14 o 
  -3   5   3       82.82       98.22     15.15 o 
  -2   5   3      783.01      823.83     19.48 o 
  -1   5   3     1181.32     1171.83     27.26 o 
   0   5   3       60.97       73.42      9.88 o 
   1   5   3       27.89       45.15      6.99 o 
   2   5   3      205.23      204.19     29.55 o 
   3   5   3      106.75      114.08     17.59 o 
   4   5   3       26.50       17.78      6.84 o 
   5   5   3       62.49       44.08     26.63 o 
   6   5   3        1.06       14.08     14.48 o 
  -7   6   3       42.32       47.63     17.83 o 
  -6   6   3       92.56       85.17     16.92 o 
  -5   6   3      114.02      135.01     22.56 o 
  -4   6   3      179.54      191.07     29.52 o 
  -3   6   3        6.94       15.20      4.87 o 
  -2   6   3       49.26       58.91      7.77 o 
  -1   6   3      133.91      128.68     12.18 o 
   0   6   3       13.34       13.17      3.68 o 
   1   6   3       53.55       50.30      8.47 o 
   2   6   3      133.19      123.26     22.87 o 
   3   6   3       42.39       42.72      9.35 o 
   4   6   3       52.63       64.97     22.93 o 
   5   6   3       17.64       26.91     19.54 o 
   6   6   3       16.81       36.14     32.51 o 
  -7   7   3        0.02        1.15      4.53 o 
  -6   7   3       21.75       25.59      9.58 o 
  -5   7   3       38.57       42.18      9.45 o 
  -4   7   3        2.65       10.27      5.63 o 
  -3   7   3      214.44      222.83     17.57 o 
  -2   7   3       40.63       40.25      6.53 o 
  -1   7   3        0.56       11.78      6.43 o 
   0   7   3      329.39      331.77     22.78 o 
   1   7   3     1804.68     1861.13     42.32 o 
   2   7   3      387.07      460.20     75.08 o 
   3   7   3       47.08       37.01     14.36 o 
   4   7   3       45.02       29.71     10.86 o 
   5   7   3       24.15       47.68     28.91 o 
   6   7   3       30.24       22.14     21.54 o 
  -6   8   3        3.69       13.85      6.54 o 
  -5   8   3      511.46      575.24     58.44 o 
  -4   8   3      108.06      117.88     23.53 o 
  -3   8   3      136.59      131.89     18.58 o 
  -2   8   3      701.61      724.03     28.86 o 
  -1   8   3      127.58      104.57     26.14 o 
   0   8   3       71.75       64.94     12.22 o 
   1   8   3      149.49      146.16     24.43 o 
   2   8   3        1.42        2.18      9.29 o 
   3   8   3      102.58      113.18     21.13 o 
   4   8   3       14.88       10.86      8.53 o 
   5   8   3       41.36       43.40     27.03 o 
  -6   9   3      116.46      137.82     29.98 o 
  -5   9   3      228.02      275.22     42.37 o 
  -4   9   3      281.86      134.88     58.75 o 
  -3   9   3      290.71      304.27     20.30 o 
  -2   9   3      138.59      146.79     20.67 o 
  -1   9   3      304.77      299.79     47.31 o 
   0   9   3       26.87       43.76     11.44 o 
   1   9   3      321.05      379.20     55.83 o 
   2   9   3      154.17      174.68     32.31 o 
   3   9   3       62.92       48.80     15.31 o 
   4   9   3      114.29       80.19     38.71 o 
   5   9   3       89.21       89.88     30.08 o 
  -6  10   3       27.69       25.30      7.93 o 
  -5  10   3       16.22       16.49      9.85 o 
  -4  10   3        4.76        6.75      7.19 o 
  -3  10   3      171.41      163.21     23.10 o 
  -2  10   3      331.87      373.41     45.00 o 
  -1  10   3       36.04       36.06     10.36 o 
   0  10   3      374.27      406.14     62.14 o 
   1  10   3     1150.55     1233.10     75.43 o 
   2  10   3       30.57       27.90     24.08 o 
   3  10   3       45.78       59.87     26.21 o 
   4  10   3      522.90      394.70    141.13 o 
   5  10   3      113.29       93.65     48.80 o 
  -6  11   3       25.89       10.37      6.76 o 
  -5  11   3        7.90       13.88     16.71 o 
  -4  11   3       79.08       71.48     15.45 o 
  -3  11   3      630.72      624.70     31.75 o 
  -2  11   3        0.04       15.60      6.13 o 
  -1  11   3        9.17       13.72      9.30 o 
   0  11   3       10.93       20.76     11.36 o 
   1  11   3        0.14        1.90      7.68 o 
   2  11   3       58.08       57.66     32.68 o 
   3  11   3       22.41       22.02     10.14 o 
   4  11   3      139.37      150.21     78.45 o 
  -6  12   3      117.24      122.96     34.11 o 
  -5  12   3       12.81       17.67     12.17 o 
  -4  12   3       10.54       22.87      8.31 o 
  -3  12   3       97.50       88.95     13.99 o 
  -2  12   3        6.17        8.50      4.13 o 
  -1  12   3      262.64      260.01     35.69 o 
   0  12   3       19.69       15.44      9.14 o 
   1  12   3        2.49       20.49      7.27 o 
   2  12   3        0.38       10.54     10.13 o 
   3  12   3       42.09       41.72     19.29 o 
   4  12   3        0.12       32.97     16.51 o 
  -5  13   3       16.07       24.06     19.84 o 
  -4  13   3       26.41       27.23     10.53 o 
  -3  13   3      143.51      152.92     24.01 o 
  -2  13   3      238.42      248.71     32.93 o 
  -1  13   3      687.17      665.18     91.18 o 
   0  13   3      289.76      300.83     39.10 o 
   1  13   3      452.36      437.70     86.89 o 
   2  13   3       48.10       76.41     17.97 o 
   3  13   3      144.68      117.27     29.50 o 
  -5  14   3       30.50       62.87     20.64 o 
  -4  14   3       41.82       42.66     17.58 o 
  -3  14   3        0.77        5.14      4.72 o 
  -2  14   3      160.34      157.35     22.58 o 
  -1  14   3       66.00       56.83     15.96 o 
   0  14   3      268.51      279.70     48.36 o 
   1  14   3        2.17       23.01      9.05 o 
   2  14   3       19.78       12.09      7.99 o 
   3  14   3      240.08      226.38     82.25 o 
  -4  15   3       51.61       61.36     15.34 o 
  -3  15   3       34.12       24.51      8.04 o 
  -2  15   3        0.08       18.88      6.77 o 
  -1  15   3      137.32      107.69     24.00 o 
   0  15   3       37.71       27.13     12.36 o 
   1  15   3       37.07       26.22     20.18 o 
   2  15   3       44.06       18.42     13.02 o 
  -3  16   3       18.28       14.70      9.70 o 
  -2  16   3        0.15        9.74     13.24 o 
  -1  16   3       77.10       81.76     18.41 o 
   0  16   3        5.05       13.00      7.96 o 
   1  16   3       28.11       32.37     13.21 o 
  -2  17   3       70.29       58.17     17.82 o 
  -1  17   3        6.21       14.06     17.76 o 
   1 -17   4        6.06       22.64     10.08 o 
  -1 -16   4       14.81       19.50     10.40 o 
   0 -16   4        3.37        9.83     10.06 o 
   1 -16   4       84.34       59.14     14.91 o 
   2 -16   4        3.14       14.69     10.02 o 
   3 -16   4        0.42       14.94      7.61 o 
  -2 -15   4       11.34        8.43     11.91 o 
  -1 -15   4        0.31       25.80     11.80 o 
   0 -15   4      105.12       86.48     25.07 o 
   1 -15   4       13.58       11.61     10.86 o 
   2 -15   4        7.07       16.77      9.12 o 
   3 -15   4       36.35       38.32     13.60 o 
   4 -15   4        1.25        3.43     12.04 o 
  -3 -14   4       79.74       60.69     18.43 o 
  -2 -14   4        5.97       10.52      7.26 o 
  -1 -14   4      201.68      174.89     32.61 o 
   0 -14   4      119.20      110.78     25.51 o 
   1 -14   4        0.12        9.99     12.56 o 
   2 -14   4       23.87       60.58     18.88 o 
   3 -14   4       19.07       46.97     18.72 o 
   4 -14   4       72.93       65.50     13.46 o 
  -3 -13   4        1.41       27.79     12.63 o 
  -2 -13   4      108.60      110.31     24.81 o 
  -1 -13   4      503.86      468.71     34.58 o 
   0 -13   4       26.14       23.36     10.81 o 
   1 -13   4       22.43       23.01      7.79 o 
   2 -13   4      355.31      405.50     44.13 o 
   3 -13   4      153.15      131.96     36.34 o 
   4 -13   4        0.75       20.31     11.01 o 
   5 -13   4        1.70       29.77     10.68 o 
  -4 -12   4       91.55       71.07     28.93 o 
  -3 -12   4       85.21      115.20     27.84 o 
  -2 -12   4        1.04       15.19     13.87 o 
  -1 -12   4       11.04       34.44     11.42 o 
   0 -12   4        3.53        8.81      6.94 o 
   1 -12   4      132.65      119.46     23.43 o 
   2 -12   4        8.09       15.88      6.80 o 
   3 -12   4      849.39      910.38     37.01 o 
   4 -12   4       50.44       59.93     15.21 o 
   5 -12   4        6.81       13.11     14.23 o 
  -4 -11   4       58.44       33.14     24.51 o 
  -3 -11   4        5.37        9.43     16.60 o 
  -2 -11   4       10.81       10.66      7.01 o 
  -1 -11   4      525.87      513.41     58.05 o 
   0 -11   4      285.03      328.64     47.91 o 
   1 -11   4       58.14       52.98      9.36 o 
   2 -11   4        9.27       11.64      7.05 o 
   3 -11   4        8.56       14.04      6.34 o 
   4 -11   4        6.46       12.83      7.40 o 
   5 -11   4       10.55       12.27     13.65 o 
   6 -11   4       44.45       45.55     11.12 o 
  -5 -10   4        0.00       15.14     17.83 o 
  -4 -10   4        9.96       33.40     14.03 o 
  -3 -10   4      851.70      893.45    151.33 o 
  -2 -10   4       49.88       67.87     21.18 o 
  -1 -10   4       41.56       51.14     10.83 o 
   0 -10   4       75.46       97.35     15.70 o 
   1 -10   4     1775.27     1935.47     38.25 o 
   2 -10   4      557.59      548.04     26.68 o 
   3 -10   4      282.79      270.24     40.39 o 
   4 -10   4      271.00      286.55     37.95 o 
   5 -10   4        2.29       11.05      9.32 o 
   6 -10   4      148.62      142.56     34.83 o 
  -5  -9   4      143.35      109.36     37.80 o 
  -4  -9   4      111.71      115.73     44.71 o 
  -3  -9   4      699.39      759.37     98.69 o 
  -2  -9   4       14.81       16.85     18.46 o 
  -1  -9   4      171.52      187.55     38.60 o 
   0  -9   4      133.53      121.76     16.67 o 
   1  -9   4      172.75      202.27     28.87 o 
   2  -9   4      143.32      153.75     18.32 o 
   3  -9   4        6.50        8.94      4.00 o 
   4  -9   4       30.56       22.69      7.51 o 
   5  -9   4      102.69      129.26     21.74 o 
   6  -9   4       10.89       22.52      9.58 o 
  -5  -8   4        2.24       14.63     13.88 o 
  -4  -8   4        1.92       -6.23     14.14 o 
  -3  -8   4      519.74      520.30     89.18 o 
  -2  -8   4        7.83       17.50     13.84 o 
  -1  -8   4     1040.70     1091.66     61.02 o 
   0  -8   4       19.13       21.21      7.27 o 
   1  -8   4     1619.59     1599.58     41.59 o 
   2  -8   4     1884.09     1712.58     49.01 o 
   3  -8   4       31.29       25.11      6.48 o 
   4  -8   4       12.41       22.07      8.99 o 
   5  -8   4       83.18       91.56     21.29 o 
   6  -8   4      372.19      378.22     71.17 o 
  -6  -7   4      141.17       80.05     61.45 o 
  -5  -7   4      168.20      155.47     84.79 o 
  -4  -7   4      258.45      263.08     40.55 o 
  -3  -7   4      179.98      201.51     39.78 o 
  -2  -7   4        1.54       11.98      8.81 o 
  -1  -7   4       53.84       88.79     18.80 o 
   0  -7   4       42.73       32.41     10.47 o 
   1  -7   4      425.88      397.56     19.21 o 
   2  -7   4       93.90      124.44     13.17 o 
   3  -7   4      140.13      140.17     16.70 o 
   4  -7   4      137.34       96.67     16.18 o 
   5  -7   4       89.81      104.80     19.40 o 
   6  -7   4      124.29      104.73     20.83 o 
  -6  -6   4       42.97       50.62     28.77 o 
  -5  -6   4        2.77       18.48      9.74 o 
  -4  -6   4      313.95      291.86     59.00 o 
  -3  -6   4      213.63      273.05     51.79 o 
  -2  -6   4       68.55       82.39     18.77 o 
  -1  -6   4     1469.89     1443.77     38.17 o 
   0  -6   4     1705.35     1844.70     43.59 o 
   1  -6   4      558.62      536.82     15.68 o 
   2  -6   4      767.75      829.74     22.84 o 
   3  -6   4       35.48       49.25      7.10 o 
   4  -6   4       18.82       23.86      6.89 o 
   5  -6   4        3.03        4.61      4.03 o 
   6  -6   4        0.04       10.01     11.63 o 
   7  -6   4       18.49       18.28     16.06 o 
  -6  -5   4       21.56        8.28     13.60 o 
  -5  -5   4       70.96       84.82     34.03 o 
  -4  -5   4        1.06       18.18      9.67 o 
  -3  -5   4      174.01      207.47     41.90 o 
  -2  -5   4      214.48      245.09     17.82 o 
  -1  -5   4      860.46      958.46     50.90 o 
   0  -5   4     1496.39     1524.89     23.25 o 
   1  -5   4       83.30       78.77      9.19 o 
   2  -5   4      839.94      922.23     22.50 o 
   3  -5   4      707.66      683.38     16.16 o 
   4  -5   4       76.02       85.18     15.57 o 
   5  -5   4      176.49      127.48     20.87 o 
   6  -5   4       24.15       23.20     13.02 o 
   7  -5   4       27.34       55.05     24.08 o 
  -6  -4   4       56.35       47.74     20.48 o 
  -5  -4   4      103.26       59.91     32.23 o 
  -4  -4   4      117.45      123.74     23.54 o 
  -3  -4   4       33.45       18.61      5.01 o 
  -2  -4   4      319.59      331.04     16.09 o 
  -1  -4   4        9.49       26.93      4.39 o 
   0  -4   4       42.68       50.92      6.05 o 
   1  -4   4      100.17      100.29     13.07 o 
   2  -4   4       76.59       96.22     12.09 o 
   3  -4   4      314.64      349.46     14.10 o 
   4  -4   4       86.92      107.20     12.91 o 
   5  -4   4      199.91      162.73     25.83 o 
   6  -4   4       15.12       11.56      9.51 o 
   7  -4   4      195.82      151.19     68.71 o 
  -6  -3   4        4.58       15.14      6.49 o 
  -5  -3   4       89.19       74.05     35.85 o 
  -4  -3   4       23.03       32.87     14.53 o 
  -3  -3   4       16.18       39.06      9.22 o 
  -2  -3   4      457.89      443.32     10.14 o 
  -1  -3   4     1407.63     1297.68     32.23 o 
   0  -3   4       46.31       59.37      9.18 o 
   1  -3   4      100.54      104.25      9.75 o 
   2  -3   4     2321.41     2380.97     32.24 o 
   3  -3   4       40.69       58.00      8.35 o 
   4  -3   4      167.99      181.34     17.85 o 
   5  -3   4        1.15        9.34      4.96 o 
   6  -3   4       96.80       93.23     27.31 o 
   7  -3   4      228.16      251.92     69.19 o 
  -7  -2   4        2.12        9.34      5.69 o 
  -6  -2   4       15.17       17.23      8.40 o 
  -5  -2   4       37.01       34.15     10.73 o 
  -4  -2   4       69.78       87.63     27.36 o 
  -3  -2   4      261.32      259.72     18.72 o 
  -2  -2   4     1043.34     1162.26     23.09 o 
  -1  -2   4     3977.28     3941.40     63.00 o 
   0  -2   4     1708.41     1612.91     20.72 o 
   1  -2   4      296.12      298.77      9.96 o 
   2  -2   4      701.86      694.51     16.05 o 
   3  -2   4        3.64        8.68      4.21 o 
   4  -2   4      288.33      314.86     12.00 o 
   5  -2   4      633.64      606.62     18.15 o 
   6  -2   4      407.43      388.98     61.57 o 
   7  -2   4        4.85       11.17      7.60 o 
  -7  -1   4       16.36       16.91      6.80 o 
  -6  -1   4      328.09      355.88     22.00 o 
  -5  -1   4      518.15      472.37     22.47 o 
  -4  -1   4      157.87      149.55     17.50 o 
  -3  -1   4      143.34      130.01     10.99 o 
  -2  -1   4     1077.05     1187.58     16.34 o 
  -1  -1   4     4852.94     4624.83     69.02 o 
   0  -1   4      102.31       91.37      8.16 o 
   1  -1   4     5576.76     5395.38     94.12 o 
   2  -1   4        1.56        7.42      2.67 o 
   3  -1   4        7.68        9.02      4.23 o 
   4  -1   4      322.53      314.26     10.47 o 
   5  -1   4      242.53      237.28     16.36 o 
   6  -1   4      186.90      228.86     42.88 o 
   7  -1   4       77.55       86.56     30.57 o 
  -7   0   4        3.38        8.86      6.46 o 
  -6   0   4       43.05       30.67     13.41 o 
  -5   0   4        2.48        2.71      4.24 o 
  -4   0   4       37.14       44.48      6.37 o 
  -3   0   4      598.44      591.31     17.02 o 
  -2   0   4       52.00       49.50      5.27 o 
  -1   0   4       50.65       61.97     10.42 o 
   0   0   4      597.93      588.47     14.79 o 
   1   0   4    13141.38    12835.18     48.90 o 
   2   0   4      989.73      980.63     18.56 o 
   3   0   4      157.47      149.82     11.58 o 
   4   0   4       51.85       54.73      8.09 o 
   5   0   4      324.42      358.00     59.19 o 
   6   0   4      115.42      106.78     24.28 o 
   7   0   4        3.09       18.28     25.48 o 
  -7   1   4        4.07        1.90      2.95 o 
  -6   1   4      191.83      186.58     43.13 o 
  -5   1   4      213.26      258.48     36.14 o 
  -4   1   4        5.35       11.77      2.93 o 
  -3   1   4     1781.40     1873.30     37.71 o 
  -2   1   4     1860.01     1923.63     22.95 o 
  -1   1   4      133.83      132.45     13.85 o 
   0   1   4     6774.89     6597.04     64.06 o 
   1   1   4      609.80      581.06     13.55 o 
   2   1   4      985.54     1010.80     24.09 o 
   3   1   4       63.58       71.08     17.67 o 
   4   1   4       46.97       54.31     10.11 o 
   5   1   4     1308.71     1469.60     49.39 o 
   6   1   4      158.95      166.69     39.72 o 
  -7   2   4        0.03       12.10      7.24 o 
  -6   2   4       24.83       25.51     10.28 o 
  -5   2   4     1513.22     1539.62     71.44 o 
  -4   2   4       51.74       40.55      6.43 o 
  -3   2   4       83.11       76.07      8.91 o 
  -2   2   4      231.66      233.57      8.82 o 
  -1   2   4      236.81      254.23     12.49 o 
   0   2   4     1994.91     1858.86     13.36 o 
   1   2   4     1564.67     1456.21     13.07 o 
   2   2   4     7353.17     7681.66    139.97 o 
   3   2   4      307.74      336.68     57.52 o 
   4   2   4        3.00       21.47     10.05 o 
   5   2   4      123.53      162.55     23.15 o 
   6   2   4       52.93       33.52      8.25 o 
  -7   3   4       21.55       11.70      5.53 o 
  -6   3   4        1.99       10.70      5.19 o 
  -5   3   4      684.27      688.24     47.29 o 
  -4   3   4       31.29       33.19      4.65 o 
  -3   3   4      136.00      161.67      6.96 o 
  -2   3   4     3465.11     3512.40     43.47 o 
  -1   3   4      483.41      490.75     11.15 o 
   0   3   4     4070.54     3796.39     46.86 o 
   1   3   4      820.02      797.48     13.99 o 
   2   3   4     1304.30     1476.84     57.29 o 
   3   3   4       10.11        1.66      7.30 o 
   4   3   4       16.67       25.25      7.23 o 
   5   3   4       24.50       37.83     11.48 o 
   6   3   4      103.09      101.30     25.21 o 
  -7   4   4       14.13       14.97      6.23 o 
  -6   4   4      135.93      160.54     34.60 o 
  -5   4   4       16.49       23.26      4.93 o 
  -4   4   4       83.66       73.76      9.63 o 
  -3   4   4       23.94       25.07      3.48 o 
  -2   4   4     1668.28     1726.82     27.68 o 
  -1   4   4     3177.68     3099.43     34.19 o 
   0   4   4     2261.31     2155.51     42.03 o 
   1   4   4     1054.99     1169.82     20.70 o 
   2   4   4       14.37       39.67      9.77 o 
   3   4   4      322.70      386.42     89.11 o 
   4   4   4      170.72      185.27    121.22 o 
   5   4   4       53.93       72.96     17.46 o 
   6   4   4        7.19       23.15      9.48 o 
  -7   5   4        4.85       12.28     14.87 o 
  -6   5   4        0.54       14.00      6.59 o 
  -5   5   4       33.03       38.94     11.74 o 
  -4   5   4      770.60      780.13     30.94 o 
  -3   5   4       12.20       21.88      3.00 o 
  -2   5   4        4.22       10.03      2.08 o 
  -1   5   4       15.58       13.77      2.72 o 
   0   5   4      134.13      142.89     14.76 o 
   1   5   4     1533.55     1503.59     47.01 o 
   2   5   4       92.69      112.10     18.42 o 
   3   5   4      272.59      223.27     20.83 o 
   4   5   4       42.64       60.48     35.40 o 
   5   5   4       14.62       12.84      7.54 o 
   6   5   4       10.68       20.88      9.08 o 
  -7   6   4       12.89       24.80     13.24 o 
  -6   6   4       10.05       18.49      5.40 o 
  -5   6   4      565.22      677.08     78.29 o 
  -4   6   4       17.97       24.74      7.91 o 
  -3   6   4      826.65      853.08     45.31 o 
  -2   6   4      252.62      237.67     13.73 o 
  -1   6   4      258.90      291.91     11.02 o 
   0   6   4      172.75      193.32     21.87 o 
   1   6   4      622.46      654.66     24.28 o 
   2   6   4       79.05      100.30     21.05 o 
   3   6   4        2.14        7.88     14.00 o 
   4   6   4       54.63       86.62     29.14 o 
   5   6   4       40.34       50.11     32.05 o 
   6   6   4        2.52       12.82      8.55 o 
  -7   7   4       57.92       41.94     14.07 o 
  -6   7   4       47.78       67.82     18.53 o 
  -5   7   4      145.47      149.32     23.44 o 
  -4   7   4        3.23        4.25      2.37 o 
  -3   7   4       14.90       27.47      7.45 o 
  -2   7   4       19.10       20.96      3.94 o 
  -1   7   4      163.14      242.09     33.48 o 
   0   7   4      240.05      311.94     43.24 o 
   1   7   4       74.30       75.57     10.88 o 
   2   7   4       11.22       22.35      6.30 o 
   3   7   4       38.09       25.88     21.04 o 
   4   7   4        1.50       25.05     24.03 o 
   5   7   4        3.18        9.77     19.57 o 
  -6   8   4        1.38        9.56      7.39 o 
  -5   8   4      763.21      850.81     49.17 o 
  -4   8   4       60.41       69.70     10.58 o 
  -3   8   4      934.95     1031.31     22.19 o 
  -2   8   4     1401.99     1530.71     54.77 o 
  -1   8   4       64.13       83.71     12.97 o 
   0   8   4      118.36      121.31     25.78 o 
   1   8   4       11.94       27.61      8.95 o 
   2   8   4      194.46      179.34     53.89 o 
   3   8   4       54.55       43.75     14.39 o 
   4   8   4       80.49       87.33     32.63 o 
   5   8   4       92.28       73.14     21.68 o 
  -6   9   4      141.15       78.56     21.92 o 
  -5   9   4        0.01        4.56      6.92 o 
  -4   9   4       47.49       34.27      8.02 o 
  -3   9   4       32.73       39.96      6.84 o 
  -2   9   4      305.66      283.59     41.74 o 
  -1   9   4       17.15       20.85      5.20 o 
   0   9   4       43.95       62.65     11.84 o 
   1   9   4      104.51       96.90     22.87 o 
   2   9   4      299.66      344.42     60.22 o 
   3   9   4        6.18        6.55     20.53 o 
   4   9   4      312.27      257.29    107.82 o 
   5   9   4       47.36       29.40     20.63 o 
  -6  10   4       71.65       69.66     20.70 o 
  -5  10   4      153.58      143.06     29.10 o 
  -4  10   4       81.94       75.93     15.75 o 
  -3  10   4       97.02       84.59     14.25 o 
  -2  10   4       63.41       66.32     11.07 o 
  -1  10   4      124.27      143.72     20.54 o 
   0  10   4       73.84       65.55     16.43 o 
   1  10   4      169.20      220.25     34.98 o 
   2  10   4       40.71       80.37     16.04 o 
   3  10   4       33.53       28.20     11.55 o 
   4  10   4      186.53      163.41     85.22 o 
  -6  11   4       10.30        4.75      8.07 o 
  -5  11   4       52.08       50.28     13.84 o 
  -4  11   4        1.72        5.81      2.99 o 
  -3  11   4       41.55       54.03     11.86 o 
  -2  11   4        4.48        5.50      4.20 o 
  -1  11   4      300.86      366.43     46.72 o 
   0  11   4      389.45      383.97     64.18 o 
   1  11   4      769.99      818.06     48.14 o 
   2  11   4        6.12        7.73      9.06 o 
   3  11   4       83.43       71.36     20.15 o 
   4  11   4        4.94       23.74     20.03 o 
  -5  12   4       44.31       45.09     13.90 o 
  -4  12   4        2.97       -1.69      6.69 o 
  -3  12   4      254.60      242.73     29.24 o 
  -2  12   4      768.70      760.23     26.61 o 
  -1  12   4      492.14      509.68     33.46 o 
   0  12   4        0.73       26.33     12.07 o 
   1  12   4        0.01        8.06      7.32 o 
   2  12   4       44.99       43.03     12.60 o 
   3  12   4        0.12        8.91      7.90 o 
   4  12   4       20.69       47.77     34.68 o 
  -5  13   4        0.50       17.83      8.45 o 
  -4  13   4        8.38       23.16     11.35 o 
  -3  13   4        5.48       10.41      4.35 o 
  -2  13   4       19.92       43.15     10.61 o 
  -1  13   4        1.35        7.90     10.45 o 
   0  13   4      256.54      203.93     52.19 o 
   1  13   4       16.34       20.29      9.46 o 
   2  13   4       48.46       36.87     15.68 o 
   3  13   4        0.02        0.57     11.00 o 
  -5  14   4      229.21      205.30     55.09 o 
  -4  14   4       10.14       24.17     13.06 o 
  -3  14   4      214.72      186.89     39.62 o 
  -2  14   4        0.37        8.66      4.22 o 
  -1  14   4        5.56       12.26      6.96 o 
   0  14   4      295.80      284.42     54.43 o 
   1  14   4        7.36       28.93     14.90 o 
   2  14   4      317.53      251.95     80.99 o 
  -4  15   4       22.75       39.61     11.43 o 
  -3  15   4       11.96       15.98      9.78 o 
  -2  15   4       37.03       22.71     12.04 o 
  -1  15   4       48.82       33.89      8.73 o 
   0  15   4        9.40       32.02     20.60 o 
   1  15   4        6.08       11.70     17.04 o 
   2  15   4       44.85       35.77     16.93 o 
  -3  16   4       34.50       58.54     16.39 o 
  -2  16   4       31.47        8.51      9.31 o 
  -1  16   4       29.48       32.47     13.59 o 
   0  16   4       54.49       51.93     20.29 o 
   1  16   4        0.84       23.60      8.84 o 
  -1  17   4        0.53       13.68      6.25 o 
  -1 -16   5        2.11        8.03      6.72 o 
   0 -16   5       61.47       65.08     25.11 o 
   1 -16   5        8.37       19.64      9.90 o 
   2 -16   5       45.65       55.15     22.03 o 
   3 -16   5        1.14       17.59      7.75 o 
  -2 -15   5        2.59       13.20      9.97 o 
  -1 -15   5       65.25       50.32     27.08 o 
   0 -15   5       11.44       27.31     13.68 o 
   1 -15   5       72.35       53.07     20.42 o 
   2 -15   5       19.06       30.57     10.47 o 
   3 -15   5       97.37      100.96     31.28 o 
   4 -15   5       69.53       93.20     24.73 o 
  -3 -14   5       24.76       13.88      8.75 o 
  -2 -14   5       62.41       60.97     24.77 o 
  -1 -14   5        5.41       21.14      8.22 o 
   0 -14   5       31.98       52.54     18.83 o 
   1 -14   5      152.39      110.96     22.31 o 
   2 -14   5      112.79       88.75     21.15 o 
   3 -14   5      104.65      117.11     23.47 o 
   4 -14   5       24.50       19.30     19.80 o 
  -3 -13   5      106.78       90.11     27.07 o 
  -2 -13   5        6.51       19.28      8.04 o 
  -1 -13   5      127.16      143.13     24.23 o 
   0 -13   5      138.93      112.22     22.39 o 
   1 -13   5        6.79       18.10      7.60 o 
   2 -13   5       11.83       18.70      6.80 o 
   3 -13   5      293.66      224.92     41.62 o 
   4 -13   5      279.20      254.57     48.91 o 
   5 -13   5       54.95       52.72     13.15 o 
  -4 -12   5        9.00       33.74     22.54 o 
  -3 -12   5       49.07       75.94     35.88 o 
  -2 -12   5       53.09       56.20     14.96 o 
  -1 -12   5      202.81      213.81     29.65 o 
   0 -12   5       57.04       44.91     10.86 o 
   1 -12   5       27.68       27.91      7.72 o 
   2 -12   5        7.15        9.75      7.70 o 
   3 -12   5       92.16       86.26     16.46 o 
   4 -12   5       28.23       13.82     12.24 o 
   5 -12   5       12.61       13.82     20.84 o 
  -4 -11   5       36.25       15.71     24.91 o 
  -3 -11   5      438.31      432.94     42.58 o 
  -2 -11   5       35.29       28.54     23.41 o 
  -1 -11   5      168.25      241.89     34.02 o 
   0 -11   5        5.16       12.22      5.42 o 
   1 -11   5      350.86      320.57     32.94 o 
   2 -11   5      126.68      122.28     22.20 o 
   3 -11   5      214.98      182.15     25.82 o 
   4 -11   5       71.63       61.09     13.92 o 
   5 -11   5       11.36       19.48      9.41 o 
  -5 -10   5       54.51       59.08     25.68 o 
  -4 -10   5       75.46       64.62     22.45 o 
  -3 -10   5        2.46       16.91     14.55 o 
  -2 -10   5       41.41       23.92      8.55 o 
  -1 -10   5        9.20        6.78      7.08 o 
   0 -10   5      582.40      577.96     38.21 o 
   1 -10   5      163.61      161.09     21.83 o 
   2 -10   5      375.79      358.73     38.70 o 
   3 -10   5       48.71       36.23     12.26 o 
   4 -10   5       42.62       33.51      7.16 o 
   5 -10   5       45.01       49.93     20.01 o 
   6 -10   5       88.00       76.51     30.34 o 
  -5  -9   5        8.33       14.20     14.00 o 
  -4  -9   5      149.11      112.44     64.87 o 
  -3  -9   5      167.48      187.58     45.73 o 
  -2  -9   5      161.47      166.49     36.96 o 
  -1  -9   5        0.33        6.46      9.23 o 
   0  -9   5       54.24       75.20     12.03 o 
   1  -9   5      284.93      255.96     26.63 o 
   2  -9   5       88.60       85.05     14.21 o 
   3  -9   5        6.82        6.06      3.87 o 
   4  -9   5      471.25      465.53     19.16 o 
   5  -9   5        0.06        8.68      6.63 o 
   6  -9   5      327.37      332.14     88.31 o 
  -5  -8   5      289.08      145.61    110.33 o 
  -4  -8   5      155.90      173.69     47.63 o 
  -3  -8   5      964.72      990.23     40.27 o 
  -2  -8   5      112.90      108.08     22.68 o 
  -1  -8   5       22.62       26.57      8.31 o 
   0  -8   5        5.44       14.59      6.11 o 
   1  -8   5      130.27      173.61     25.03 o 
   2  -8   5      444.59      471.91     35.92 o 
   3  -8   5      392.53      354.37     18.30 o 
   4  -8   5        3.52        5.47      2.16 o 
   5  -8   5        0.67        3.66     11.30 o 
   6  -8   5       30.62       17.09     12.88 o 
  -5  -7   5       54.78       59.28     48.17 o 
  -4  -7   5      200.05      190.61     35.64 o 
  -3  -7   5       42.77       34.22     10.69 o 
  -2  -7   5      330.29      292.70     26.05 o 
  -1  -7   5      171.43      164.93     31.36 o 
   0  -7   5      673.66      733.76     27.32 o 
   1  -7   5      100.83      113.85     15.69 o 
   2  -7   5      412.84      404.26     18.56 o 
   3  -7   5      134.37      160.20     17.53 o 
   4  -7   5       80.40       82.21     13.39 o 
   5  -7   5       43.40       60.76     28.95 o 
   6  -7   5      145.80      110.18     35.85 o 
  -6  -6   5       75.25       24.00     27.71 o 
  -5  -6   5      255.97      217.12    104.62 o 
  -4  -6   5      653.97      746.86     38.38 o 
  -3  -6   5        0.52        4.03      8.50 o 
  -2  -6   5      580.10      624.51     37.15 o 
  -1  -6   5      117.93      117.33     12.33 o 
   0  -6   5      867.49      877.55     37.35 o 
   1  -6   5      324.86      384.70     21.05 o 
   2  -6   5      103.93      115.29     15.53 o 
   3  -6   5      849.67      794.25     16.60 o 
   4  -6   5       13.87       20.88      6.10 o 
   5  -6   5      211.05      178.73     11.31 o 
   6  -6   5      195.43      163.37     41.37 o 
  -6  -5   5        1.68        7.51     11.88 o 
  -5  -5   5       71.82       50.18     19.12 o 
  -4  -5   5      383.88      372.33     59.72 o 
  -3  -5   5      234.41      264.82     58.72 o 
  -2  -5   5      273.10      270.84     14.94 o 
  -1  -5   5     2121.55     2112.61     48.24 o 
   0  -5   5      183.04      149.47      9.39 o 
   1  -5   5       29.46       23.73      4.60 o 
   2  -5   5      551.86      549.60     20.01 o 
   3  -5   5        8.96       14.59      3.41 o 
   4  -5   5       37.40       43.57      9.44 o 
   5  -5   5      291.22      229.25     37.28 o 
   6  -5   5       13.25       29.83     16.08 o 
  -6  -4   5      177.35       98.42     41.85 o 
  -5  -4   5       66.90       57.16     23.01 o 
  -4  -4   5       62.09       80.28     21.22 o 
  -3  -4   5      180.17      202.92     28.30 o 
  -2  -4   5       99.73       93.02     13.30 o 
  -1  -4   5      288.82      296.23      9.30 o 
   0  -4   5       32.07       45.81      6.52 o 
   1  -4   5     1096.76     1053.42     19.98 o 
   2  -4   5        2.81        6.92      3.08 o 
   3  -4   5       99.71      118.01     15.11 o 
   4  -4   5      225.28      213.47     23.72 o 
   5  -4   5      100.86      103.13     16.89 o 
   6  -4   5      508.15      564.69    233.86 o 
   7  -4   5       22.55       25.60     15.68 o 
  -6  -3   5       57.14       31.14     17.40 o 
  -5  -3   5       68.45       49.60     15.51 o 
  -4  -3   5        0.47       16.56     13.28 o 
  -3  -3   5     1046.85     1153.37     40.07 o 
  -2  -3   5        2.71        5.34      3.02 o 
  -1  -3   5       40.75       41.14      6.78 o 
   0  -3   5     2084.17     1979.09     27.29 o 
   1  -3   5        2.35        9.78      3.16 o 
   2  -3   5     1850.22     1746.51     34.98 o 
   3  -3   5        6.91       16.56      3.41 o 
   4  -3   5      357.33      357.54     23.02 o 
   5  -3   5      211.33      237.60     32.85 o 
   6  -3   5        0.39       14.03     17.31 o 
   7  -3   5        0.06       10.74     11.23 o 
  -6  -2   5       14.23       12.97      8.14 o 
  -5  -2   5        2.76        8.60      4.92 o 
  -4  -2   5       22.89       18.27      4.39 o 
  -3  -2   5       63.07       54.26      8.28 o 
  -2  -2   5      739.47      868.80     22.45 o 
  -1  -2   5      430.89      403.62      8.15 o 
   0  -2   5     1024.76      968.50     13.29 o 
   1  -2   5       12.29       17.97      3.01 o 
   2  -2   5        6.29        9.46      2.76 o 
   3  -2   5       10.14       13.65      4.18 o 
   4  -2   5      211.28      200.50     17.00 o 
   5  -2   5        4.93        7.83      4.57 o 
   6  -2   5       45.62       65.92     22.53 o 
   7  -2   5       15.02       20.20     16.88 o 
  -6  -1   5       13.90       13.23      7.51 o 
  -5  -1   5       75.27       99.91     20.00 o 
  -4  -1   5      203.73      201.96     23.45 o 
  -3  -1   5       12.03        6.18      4.37 o 
  -2  -1   5       31.18       52.06      6.84 o 
  -1  -1   5      323.57      317.65     10.26 o 
   0  -1   5     1090.61     1013.28     14.84 o 
   1  -1   5      296.57      351.77     13.01 o 
   2  -1   5        0.28        5.06      2.26 o 
   3  -1   5       32.17       27.57      5.80 o 
   4  -1   5       31.68       33.92      6.16 o 
   5  -1   5       15.36       16.64      5.30 o 
   6  -1   5      125.21      128.86     32.37 o 
  -6   0   5      144.81      100.73     32.80 o 
  -5   0   5       89.53      100.07     15.47 o 
  -4   0   5      105.70      106.44     14.72 o 
  -3   0   5       60.21       52.36      5.94 o 
  -2   0   5      735.70      694.13     22.29 o 
  -1   0   5      695.63      685.88     15.15 o 
   0   0   5      988.07      886.57     23.65 o 
   1   0   5      259.02      271.93      8.82 o 
   2   0   5      159.47      170.99      9.49 o 
   3   0   5      154.06      152.09     29.21 o 
   4   0   5      492.92      453.11     76.61 o 
   5   0   5       89.39      105.12     19.51 o 
   6   0   5       37.81       43.28     13.53 o 
  -7   1   5       13.50       22.91     19.51 o 
  -6   1   5        7.24        5.73      5.47 o 
  -5   1   5      198.71      210.19     35.33 o 
  -4   1   5        5.26       10.22      3.15 o 
  -3   1   5     1304.27     1320.82     31.61 o 
  -2   1   5      499.17      516.63     17.15 o 
  -1   1   5       53.80       54.17     15.80 o 
   0   1   5      772.83      803.71     15.89 o 
   1   1   5      516.27      482.69     10.95 o 
   2   1   5     2378.14     2440.69     60.43 o 
   3   1   5      952.56      898.78     33.88 o 
   4   1   5       39.16       25.94     14.57 o 
   5   1   5      230.96      230.90     37.71 o 
   6   1   5       37.00       50.59     18.34 o 
  -7   2   5       96.82       78.96     41.91 o 
  -6   2   5        7.61        7.26      6.39 o 
  -5   2   5      267.26      259.84     22.50 o 
  -4   2   5        2.90        7.26      2.69 o 
  -3   2   5      549.86      565.64     12.67 o 
  -2   2   5       59.26       73.40      5.78 o 
  -1   2   5       36.67       45.11      5.61 o 
   0   2   5      150.38      146.43     14.76 o 
   1   2   5     2241.22     2356.68     26.92 o 
   2   2   5       10.95       17.19      6.25 o 
   3   2   5       17.81        7.46      6.48 o 
   4   2   5      330.92      443.21     82.73 o 
   5   2   5      198.38      236.53     41.60 o 
   6   2   5       52.07       65.90     13.27 o 
  -7   3   5        0.24        6.71     10.23 o 
  -6   3   5       54.67       57.61     19.93 o 
  -5   3   5      140.06      126.38     22.13 o 
  -4   3   5      172.15      154.06     18.28 o 
  -3   3   5       30.71       30.82      4.30 o 
  -2   3   5      102.37      100.64      9.37 o 
  -1   3   5      934.56      910.41     15.05 o 
   0   3   5      346.42      335.87     14.80 o 
   1   3   5     1531.59     1556.62     27.98 o 
   2   3   5     2797.44     2944.28     80.53 o 
   3   3   5      590.94      532.46     67.09 o 
   4   3   5      650.41      746.15     87.98 o 
   5   3   5      101.07       69.02     14.45 o 
   6   3   5       17.36       31.81      8.00 o 
  -7   4   5       32.98       40.65     22.20 o 
  -6   4   5        5.29       15.65     13.94 o 
  -5   4   5      415.32      425.28     16.16 o 
  -4   4   5      171.83      153.59     13.24 o 
  -3   4   5       89.63       80.92      9.01 o 
  -2   4   5       82.80       88.25      8.75 o 
  -1   4   5     4923.90     5216.99     83.16 o 
   0   4   5      237.62      233.97      8.46 o 
   1   4   5     2145.85     2063.32     43.87 o 
   2   4   5       34.52       32.21      6.77 o 
   3   4   5        4.84       16.62      8.98 o 
   4   4   5      409.83      457.51     75.13 o 
   5   4   5       48.87       67.67     19.29 o 
   6   4   5       34.21       56.14     18.48 o 
  -7   5   5       42.51       66.45     29.40 o 
  -6   5   5       17.77       21.31      7.78 o 
  -5   5   5      181.88      236.48     33.14 o 
  -4   5   5       39.68       43.80      6.13 o 
  -3   5   5      355.38      332.89     16.91 o 
  -2   5   5        0.18        2.25      2.79 o 
  -1   5   5     2301.45     2443.07     42.69 o 
   0   5   5      190.05      214.33     12.93 o 
   1   5   5      247.24      286.31     16.76 o 
   2   5   5     2141.20     2296.79     88.64 o 
   3   5   5       10.79       20.16      8.90 o 
   4   5   5       88.62      104.36     20.39 o 
   5   5   5      114.54      106.01     33.41 o 
   6   5   5        0.15       17.10      9.94 o 
  -7   6   5       21.29       24.28     31.45 o 
  -6   6   5       68.25       79.22     21.47 o 
  -5   6   5       41.54       55.63     13.26 o 
  -4   6   5      173.15      173.15     15.43 o 
  -3   6   5       76.53       78.00      8.77 o 
  -2   6   5     2011.41     2138.86     41.96 o 
  -1   6   5       50.27       77.61      9.54 o 
   0   6   5        2.89       14.62      3.94 o 
   1   6   5      286.55      339.18     20.59 o 
   2   6   5        6.34       17.67      4.83 o 
   3   6   5       13.48       12.23      6.67 o 
   4   6   5       79.13       92.34     28.70 o 
   5   6   5       10.48       33.24     13.12 o 
   6   6   5        6.51       24.33     10.40 o 
  -6   7   5       80.48       69.83     14.97 o 
  -5   7   5        7.48       15.48     24.91 o 
  -4   7   5       31.78       47.80     11.75 o 
  -3   7   5      239.66      247.94     33.47 o 
  -2   7   5      652.29      720.17     39.77 o 
  -1   7   5      708.25      816.22     31.54 o 
   0   7   5      934.42      922.88     42.38 o 
   1   7   5        4.15       16.08      5.69 o 
   2   7   5        3.97       18.62      9.37 o 
   3   7   5      370.15      381.65     22.06 o 
   4   7   5      191.28      222.45     40.99 o 
   5   7   5      428.06      411.28    108.98 o 
  -6   8   5      178.09      167.88     42.32 o 
  -5   8   5      420.89      466.37     59.32 o 
  -4   8   5       94.86       90.80     14.70 o 
  -3   8   5       22.67       30.72      6.76 o 
  -2   8   5      193.33      229.17     26.85 o 
  -1   8   5      297.52      306.25     19.77 o 
   0   8   5       75.50       95.13     13.52 o 
   1   8   5       74.42       62.61     11.52 o 
   2   8   5      605.42      747.06     62.18 o 
   3   8   5       49.66       31.98     12.20 o 
   4   8   5       62.18       48.45     23.57 o 
   5   8   5        2.64       32.51     14.56 o 
  -6   9   5       84.93       91.97     20.52 o 
  -5   9   5        2.86        1.64      8.67 o 
  -4   9   5      388.15      417.80     26.69 o 
  -3   9   5      119.76      110.74     17.39 o 
  -2   9   5      460.31      466.64     17.95 o 
  -1   9   5       79.15       81.56     12.62 o 
   0   9   5      178.51      201.44     27.29 o 
   1   9   5      368.84      388.16     68.76 o 
   2   9   5      110.30      135.97     28.78 o 
   3   9   5       66.91       48.57     18.41 o 
   4   9   5      110.97       98.05     55.22 o 
   5   9   5        3.65        8.39      9.80 o 
  -6  10   5       52.32       59.04     12.77 o 
  -5  10   5        0.09       19.10      7.24 o 
  -4  10   5        0.06        4.78      3.75 o 
  -3  10   5       19.99       26.69      7.17 o 
  -2  10   5       10.26       15.48      4.62 o 
  -1  10   5      446.56      431.30     39.18 o 
   0  10   5      295.37      322.82     44.27 o 
   1  10   5      897.85      923.98     86.02 o 
   2  10   5      186.59      219.68     37.63 o 
   3  10   5       29.88       16.43      9.88 o 
   4  10   5       92.51      113.99     52.42 o 
  -6  11   5        9.62       11.21      6.17 o 
  -5  11   5        1.67        9.03      5.39 o 
  -4  11   5       61.81       53.24     12.59 o 
  -3  11   5      115.97      124.22     18.73 o 
  -2  11   5      934.46      886.03     77.36 o 
  -1  11   5       38.95       47.82      9.50 o 
   0  11   5      179.64      160.42     27.01 o 
   1  11   5      132.99      151.08     29.20 o 
   2  11   5       13.04       28.03     11.77 o 
   3  11   5        4.12       21.26     17.80 o 
   4  11   5       11.83       22.05     16.23 o 
  -5  12   5       31.60       18.38     12.47 o 
  -4  12   5       21.34       26.79      8.18 o 
  -3  12   5       52.42       46.48      8.18 o 
  -2  12   5       38.07       29.29      8.93 o 
  -1  12   5       27.13       27.86      9.14 o 
   0  12   5      146.75      125.59     23.15 o 
   1  12   5       42.25       35.60     10.22 o 
   2  12   5       66.49       54.06     22.74 o 
   3  12   5        2.83       -4.46     21.00 o 
  -5  13   5      109.08       88.88     24.31 o 
  -4  13   5       15.86       14.77      9.37 o 
  -3  13   5      336.39      285.78     45.78 o 
  -2  13   5       39.02       42.11     10.14 o 
  -1  13   5       94.78      105.74     17.52 o 
   0  13   5      317.90      271.73     51.47 o 
   1  13   5       35.28       47.75     12.39 o 
   2  13   5        1.69        7.45      8.41 o 
   3  13   5        2.78       40.71     30.20 o 
  -4  14   5        0.05        2.48      5.70 o 
  -3  14   5      109.63       92.43     15.81 o 
  -2  14   5      110.47       87.23     20.63 o 
  -1  14   5      183.42      181.85     29.20 o 
   0  14   5       96.58       96.15     21.37 o 
   1  14   5        4.47       18.45     10.16 o 
   2  14   5        0.06       27.08     13.55 o 
  -4  15   5        1.06        4.36      7.68 o 
  -3  15   5        0.49        2.88      4.69 o 
  -2  15   5       39.01       43.68     11.64 o 
  -1  15   5       25.67       24.96     11.01 o 
   0  15   5      194.77      157.45     34.84 o 
   1  15   5       38.29       25.67     14.75 o 
  -3  16   5        5.34       17.70     20.07 o 
  -2  16   5       31.42       24.42      8.86 o 
  -1  16   5       59.57       56.74     16.63 o 
   0  16   5      138.01      109.43     30.46 o 
   0 -16   6        4.98        4.85      6.74 o 
   1 -16   6       17.55       23.60     14.71 o 
   2 -16   6       55.18       56.91     15.13 o 
  -1 -15   6       30.81       26.09     11.67 o 
   0 -15   6       64.78       77.22     18.77 o 
   1 -15   6       46.19       34.41     16.94 o 
   2 -15   6       12.49        6.19      9.24 o 
   3 -15   6      149.91      166.32     33.08 o 
  -2 -14   6        1.61       15.40      9.57 o 
  -1 -14   6       16.89       22.91     10.61 o 
   0 -14   6       74.64       66.91     18.91 o 
   1 -14   6       84.00       81.11     19.30 o 
   2 -14   6      128.39      123.36     28.21 o 
   3 -14   6      391.42      335.78     52.36 o 
   4 -14   6      106.17      112.45     26.56 o 
  -3 -13   6        1.05        6.77     11.47 o 
  -2 -13   6       27.14       25.07     10.49 o 
  -1 -13   6       69.91       53.82     18.03 o 
   0 -13   6      186.45      183.21     32.98 o 
   1 -13   6      200.83      216.73     34.33 o 
   2 -13   6        8.77       16.74      6.52 o 
   3 -13   6       72.14       56.45     11.01 o 
   4 -13   6        0.17       15.48     17.76 o 
   5 -13   6        1.05        4.93      9.28 o 
  -4 -12   6        0.09        6.89     11.06 o 
  -3 -12   6       59.09       58.17     18.35 o 
  -2 -12   6       14.86       10.69     11.81 o 
  -1 -12   6       19.08       31.47     10.45 o 
   0 -12   6       34.24       38.05     13.04 o 
   1 -12   6      207.69      211.98     29.96 o 
   2 -12   6      791.19      812.38     35.98 o 
   3 -12   6      693.68      658.83     30.64 o 
   4 -12   6       53.73       51.18     12.96 o 
   5 -12   6       86.89       61.49     21.18 o 
  -4 -11   6        2.11       12.54     14.00 o 
  -3 -11   6       11.90       13.94      9.81 o 
  -2 -11   6        1.99       17.62     13.77 o 
  -1 -11   6        7.14       11.87     23.34 o 
   0 -11   6      747.34      798.44     34.18 o 
   1 -11   6       99.86      104.01     21.51 o 
   2 -11   6     1525.01     1532.99     54.16 o 
   3 -11   6      238.23      241.32     33.57 o 
   4 -11   6      129.93      152.55     38.02 o 
   5 -11   6       16.10       29.71     18.67 o 
  -4 -10   6      126.25      139.02     44.25 o 
  -3 -10   6      319.29      324.66     75.00 o 
  -2 -10   6       17.34       26.35     16.76 o 
  -1 -10   6        0.06        8.13      9.76 o 
   0 -10   6      596.82      655.00     50.55 o 
   1 -10   6       59.85       74.07     12.86 o 
   2 -10   6      373.97      385.31     45.84 o 
   3 -10   6      313.15      341.71     39.64 o 
   4 -10   6      192.61      160.17     28.12 o 
   5 -10   6       68.73       77.87     18.86 o 
   6 -10   6        0.79       15.97      7.20 o 
  -5  -9   6       14.38       17.28     18.06 o 
  -4  -9   6       60.69       49.56     22.13 o 
  -3  -9   6      128.05      123.48     29.68 o 
  -2  -9   6       59.71       66.70     19.37 o 
  -1  -9   6      328.95      389.48     61.74 o 
   0  -9   6        0.61        9.57      7.19 o 
   1  -9   6      318.06      313.89     21.89 o 
   2  -9   6       51.02       48.42      9.51 o 
   3  -9   6       49.04       65.34     13.00 o 
   4  -9   6       13.40       18.55      7.59 o 
   5  -9   6        9.80        5.62      7.03 o 
   6  -9   6        0.25       13.38     10.83 o 
  -5  -8   6       68.80       32.17     22.40 o 
  -4  -8   6        6.85       11.34     14.40 o 
  -3  -8   6       31.72       24.16     13.08 o 
  -2  -8   6      155.17      164.61     31.96 o 
  -1  -8   6     1004.22     1069.28     34.47 o 
   0  -8   6      484.36      470.51     29.57 o 
   1  -8   6       33.48       44.03      9.42 o 
   2  -8   6        9.20       12.22      5.47 o 
   3  -8   6      284.55      282.42     28.77 o 
   4  -8   6        0.02        3.27      5.08 o 
   5  -8   6        0.12       13.48      7.30 o 
   6  -8   6       38.71       26.19     12.90 o 
  -5  -7   6      178.67      119.24     48.55 o 
  -4  -7   6       13.24       15.80      9.21 o 
  -3  -7   6      149.66      141.72     34.95 o 
  -2  -7   6      212.09      224.38     43.81 o 
  -1  -7   6       58.58       51.29     12.08 o 
   0  -7   6      129.60      126.02     20.79 o 
   1  -7   6       16.99       20.40     13.18 o 
   2  -7   6      281.13      345.47     45.89 o 
   3  -7   6       64.87       67.96      8.78 o 
   4  -7   6        2.50        7.24      3.86 o 
   5  -7   6       82.55       71.61     16.24 o 
   6  -7   6       20.27       18.59      7.52 o 
  -5  -6   6        7.08       12.39     10.54 o 
  -4  -6   6       28.44       29.75      8.01 o 
  -3  -6   6      421.44      433.15     31.08 o 
  -2  -6   6       92.11      116.53     26.05 o 
  -1  -6   6      441.61      455.27     24.63 o 
   0  -6   6       50.92       60.47     16.83 o 
   1  -6   6      343.26      362.00     27.41 o 
   2  -6   6      688.99      682.15     27.56 o 
   3  -6   6      102.10      115.83     14.02 o 
   4  -6   6       15.52       12.59      4.37 o 
   5  -6   6        0.03        4.78      3.22 o 
   6  -6   6      120.06      113.77     37.40 o 
  -5  -5   6      563.83      546.77     49.72 o 
  -4  -5   6     1144.53     1190.67     59.18 o 
  -3  -5   6        6.77        9.77      3.96 o 
  -2  -5   6        0.16        0.89      3.23 o 
  -1  -5   6     1770.42     1654.64     39.68 o 
   0  -5   6     1089.79     1127.41     28.52 o 
   1  -5   6     1487.80     1467.33     44.79 o 
   2  -5   6       30.67       28.40      6.50 o 
   3  -5   6       36.26       39.92      6.57 o 
   4  -5   6      132.54      153.40     19.99 o 
   5  -5   6        5.46        7.29      7.06 o 
   6  -5   6       78.39       95.08     42.08 o 
  -6  -4   6        6.86        5.09      5.11 o 
  -5  -4   6       34.01       16.93     11.63 o 
  -4  -4   6       21.79       31.65     14.63 o 
  -3  -4   6      160.02      190.18     20.27 o 
  -2  -4   6      143.37      171.33     15.66 o 
  -1  -4   6      198.33      214.70     17.15 o 
   0  -4   6      312.02      268.90     16.59 o 
   1  -4   6       85.02       89.71     12.27 o 
   2  -4   6      497.07      462.35     21.86 o 
   3  -4   6      425.43      423.15     19.13 o 
   4  -4   6       32.64       34.16      8.47 o 
   5  -4   6       38.57       42.46      9.30 o 
   6  -4   6      207.99      202.12     69.51 o 
  -5  -3   6       32.14       36.14      9.69 o 
  -4  -3   6      224.28      207.37     27.27 o 
  -3  -3   6      170.12      167.66     17.91 o 
  -2  -3   6      260.64      243.11     14.70 o 
  -1  -3   6      740.05      791.66     24.46 o 
   0  -3   6        7.81       11.06      6.18 o 
   1  -3   6      447.60      423.68     11.74 o 
   2  -3   6      419.46      444.20     17.37 o 
   3  -3   6       96.85       86.66      9.93 o 
   4  -3   6       81.21      103.89     17.73 o 
   5  -3   6        6.65       10.36      5.05 o 
   6  -3   6      325.60      380.71     58.51 o 
  -6  -2   6       11.80       15.29      8.23 o 
  -5  -2   6      480.66      422.61     18.68 o 
  -4  -2   6       36.98       26.39      7.06 o 
  -3  -2   6       69.62       66.23      9.98 o 
  -2  -2   6     1803.57     1676.73     38.02 o 
  -1  -2   6     2319.60     2339.76     35.38 o 
   0  -2   6     1970.07     1987.76     27.63 o 
   1  -2   6        2.69        7.47      2.89 o 
   2  -2   6      402.32      407.66     13.94 o 
   3  -2   6       50.98       36.66      7.52 o 
   4  -2   6       51.47       62.26     11.59 o 
   5  -2   6       58.16       58.20     15.29 o 
   6  -2   6       41.72       31.74     18.54 o 
  -6  -1   6       19.59       27.74      9.65 o 
  -5  -1   6        2.21        8.79      3.57 o 
  -4  -1   6      753.96      772.89     34.68 o 
  -3  -1   6      182.41      171.43      6.18 o 
  -2  -1   6        6.80        6.45      1.45 o 
  -1  -1   6     1186.31     1119.53     15.28 o 
   0  -1   6      165.78      156.57      8.23 o 
   1  -1   6      706.75      611.97     16.06 o 
   2  -1   6     1253.73     1208.18     38.74 o 
   3  -1   6      190.01      201.55     22.71 o 
   4  -1   6      117.20      108.32     15.62 o 
   5  -1   6        4.59       19.73      8.79 o 
   6  -1   6        8.45        5.17      7.83 o 
  -6   0   6       33.68       31.01     12.20 o 
  -5   0   6        1.56        2.97      4.26 o 
  -4   0   6      154.65      152.69     18.98 o 
  -3   0   6        8.55       11.36      2.28 o 
  -2   0   6      811.24      796.36     24.19 o 
  -1   0   6      255.94      262.53     12.55 o 
   0   0   6      323.26      275.17     16.63 o 
   1   0   6      103.66      123.47     13.02 o 
   2   0   6        6.20        2.80      4.67 o 
   3   0   6      143.91      164.02     17.47 o 
   4   0   6      254.50      300.77     54.63 o 
   5   0   6      412.59      444.19     45.61 o 
   6   0   6      122.69      101.71     43.34 o 
  -6   1   6        0.41        5.05      4.16 o 
  -5   1   6       11.04       10.48      4.43 o 
  -4   1   6      176.49      168.42     14.17 o 
  -3   1   6       56.93       66.35      6.63 o 
  -2   1   6      287.42      297.18     18.93 o 
  -1   1   6      231.56      226.44     11.07 o 
   0   1   6       36.69       35.45      4.75 o 
   1   1   6      196.70      209.00     15.37 o 
   2   1   6      833.96      769.23     43.41 o 
   3   1   6        3.62        8.47      7.67 o 
   4   1   6        1.25       19.57      7.46 o 
   5   1   6      109.08      149.23     25.43 o 
   6   1   6      123.36      125.82     35.40 o 
  -7   2   6       34.12       53.05     25.23 o 
  -6   2   6        0.01        6.56      3.10 o 
  -5   2   6      140.99      131.45     10.52 o 
  -4   2   6       22.38       28.83      5.67 o 
  -3   2   6       24.60       27.83      4.04 o 
  -2   2   6       24.95       28.25      4.50 o 
  -1   2   6     1547.56     1504.67     35.99 o 
   0   2   6        0.16        5.15      2.77 o 
   1   2   6        8.43       12.65      3.20 o 
   2   2   6     2210.28     2246.10     66.08 o 
   3   2   6      756.07      793.97     45.05 o 
   4   2   6      155.96      199.70     24.14 o 
   5   2   6      165.59      183.73     35.18 o 
   6   2   6       19.90       26.49      7.98 o 
  -7   3   6       28.98       17.17     14.63 o 
  -6   3   6       15.92       25.18      6.62 o 
  -5   3   6      824.83      807.49     24.84 o 
  -4   3   6       30.67       27.74      4.26 o 
  -3   3   6       34.23       31.89      4.48 o 
  -2   3   6       22.09       27.36      3.96 o 
  -1   3   6       14.17       12.20      2.75 o 
   0   3   6       33.79       44.75      5.66 o 
   1   3   6      423.88      454.95     13.25 o 
   2   3   6       92.21      123.17     22.69 o 
   3   3   6       96.02       78.87     27.84 o 
   4   3   6        3.35       12.11      6.05 o 
   5   3   6       62.54       89.13     19.71 o 
   6   3   6       20.49       26.62      9.38 o 
  -7   4   6        1.67       18.23     27.80 o 
  -6   4   6        2.59       15.02     15.01 o 
  -5   4   6       97.04      105.26     18.40 o 
  -4   4   6      990.74      960.81     45.57 o 
  -3   4   6      168.55      158.95      9.99 o 
  -2   4   6     1709.86     1817.19     31.15 o 
  -1   4   6       27.11       25.17      4.73 o 
   0   4   6      685.22      631.93     15.57 o 
   1   4   6      764.06      758.20     20.53 o 
   2   4   6      278.50      257.00     19.12 o 
   3   4   6      201.34      276.87     40.83 o 
   4   4   6      284.20      310.71     48.25 o 
   5   4   6       84.13      122.13     34.61 o 
   6   4   6        6.01        2.98      8.28 o 
  -7   5   6       21.49       63.14     48.51 o 
  -6   5   6       41.73       37.39     26.27 o 
  -5   5   6        5.65        8.66      2.91 o 
  -4   5   6     1920.04     1917.53     45.65 o 
  -3   5   6       10.64       10.86      4.01 o 
  -2   5   6      304.47      313.56     13.33 o 
  -1   5   6      124.93      156.39     10.18 o 
   0   5   6     1010.69      957.18     53.57 o 
   1   5   6      257.29      301.25     18.59 o 
   2   5   6       45.30       51.47      6.80 o 
   3   5   6       18.72       41.18     11.08 o 
   4   5   6       48.52       61.96     17.44 o 
   5   5   6        6.48       28.98     15.15 o 
   6   5   6        0.75       18.77     14.33 o 
  -6   6   6        0.82        3.20      5.26 o 
  -5   6   6       33.53       34.79      5.80 o 
  -4   6   6       84.85       71.26     11.98 o 
  -3   6   6        0.01        4.57      2.42 o 
  -2   6   6        8.83        6.28      2.14 o 
  -1   6   6       56.04       67.49      9.25 o 
   0   6   6       27.83       32.39      5.45 o 
   1   6   6        2.91       19.75      4.99 o 
   2   6   6        1.71        6.07      5.91 o 
   3   6   6       34.58       46.48     11.98 o 
   4   6   6        0.25       16.02     10.01 o 
   5   6   6       90.93      106.75     27.37 o 
  -6   7   6       66.82       52.17     16.28 o 
  -5   7   6      127.21      119.93     34.52 o 
  -4   7   6       43.21       28.81      7.81 o 
  -3   7   6       47.76       44.96      8.16 o 
  -2   7   6       22.65       19.88      5.64 o 
  -1   7   6      269.87      290.01     33.36 o 
   0   7   6        0.64        2.59      6.17 o 
   1   7   6      242.32      249.25     28.22 o 
   2   7   6      249.76      281.72     25.46 o 
   3   7   6       24.26       15.93      6.70 o 
   4   7   6       13.61       31.53     13.91 o 
   5   7   6        0.76       20.40     11.76 o 
  -6   8   6        4.98        1.52      8.57 o 
  -5   8   6      617.92      726.38     69.94 o 
  -4   8   6       86.95       95.14     24.44 o 
  -3   8   6       56.89       60.35     11.10 o 
  -2   8   6      566.80      602.82     29.18 o 
  -1   8   6       55.87       50.63      9.87 o 
   0   8   6       86.03       96.15     14.24 o 
   1   8   6       38.47       57.15     10.07 o 
   2   8   6      131.14      151.66     28.80 o 
   3   8   6      493.48      440.07     55.15 o 
   4   8   6       33.08       44.94     19.28 o 
   5   8   6        0.01        3.59     10.52 o 
  -6   9   6      280.62      271.22     58.20 o 
  -5   9   6       88.54      110.92     38.08 o 
  -4   9   6        1.20        6.30      3.15 o 
  -3   9   6       52.07       87.31     17.11 o 
  -2   9   6        3.44       13.58      6.61 o 
  -1   9   6      566.26      548.89     57.48 o 
   0   9   6      508.71      550.45     53.45 o 
   1   9   6      156.78      149.66     25.92 o 
   2   9   6       23.34       18.89      6.84 o 
   3   9   6       99.61      115.96     32.82 o 
   4   9   6       60.92       54.53     15.01 o 
   5   9   6       35.07       30.77     24.73 o 
  -6  10   6       49.54       35.65      9.36 o 
  -5  10   6       20.46       25.11     15.04 o 
  -4  10   6      176.59      147.97     27.01 o 
  -3  10   6       98.36      114.76     21.61 o 
  -2  10   6      250.21      268.48     30.07 o 
  -1  10   6       42.83       54.20     10.09 o 
   0  10   6      148.97      158.68     18.28 o 
   1  10   6      161.37      192.02     32.22 o 
   2  10   6       78.64      103.68     20.40 o 
   3  10   6       86.92      113.36     38.25 o 
   4  10   6       15.15       13.17      9.46 o 
  -6  11   6       33.03       29.48     12.10 o 
  -5  11   6      157.16      111.68     32.17 o 
  -4  11   6        1.60        6.22      4.58 o 
  -3  11   6        0.90        7.43      4.50 o 
  -2  11   6        0.09       11.29      6.69 o 
  -1  11   6       32.67       38.87     10.23 o 
   0  11   6      171.22      165.46     21.98 o 
   1  11   6        1.33       12.03      6.73 o 
   2  11   6      159.06      161.47     30.55 o 
   3  11   6       24.00       23.82     12.64 o 
   4  11   6        0.06       11.08     14.02 o 
  -5  12   6        9.15       24.06     28.74 o 
  -4  12   6       59.14       55.01     14.18 o 
  -3  12   6       25.76       28.04      9.85 o 
  -2  12   6      620.98      539.65     29.05 o 
  -1  12   6      216.29      210.89     26.11 o 
   0  12   6      125.69      109.62     23.06 o 
   1  12   6       21.03       18.59      5.81 o 
   2  12   6       22.80       23.45      9.14 o 
   3  12   6       42.21       36.15     13.40 o 
  -5  13   6       25.46       27.30     10.43 o 
  -4  13   6        0.50        9.31      6.70 o 
  -3  13   6       44.12       46.68     14.34 o 
  -2  13   6        2.27       13.89      5.81 o 
  -1  13   6      241.33      247.64     37.30 o 
   0  13   6      216.54      215.63     37.61 o 
   1  13   6        2.81       17.80     11.85 o 
   2  13   6      152.82      158.37     40.14 o 
   3  13   6       47.59       50.37     18.33 o 
  -4  14   6        0.89       10.15     15.81 o 
  -3  14   6        8.02        7.84      6.36 o 
  -2  14   6       57.78       62.82     12.88 o 
  -1  14   6       47.62       63.23     15.59 o 
   0  14   6      207.89      174.19     38.89 o 
   1  14   6       64.77       44.51     16.80 o 
   2  14   6       17.38       10.70     12.23 o 
  -3  15   6       20.31       19.35      6.79 o 
  -2  15   6       18.69       30.98     12.45 o 
  -1  15   6        0.02        7.46      7.49 o 
   0  15   6       20.48       38.63     10.59 o 
   1  15   6        0.71       11.06      8.06 o 
  -2  16   6        0.01       14.66     10.77 o 
  -1  16   6       46.57       45.55     16.01 o 
   0  16   6       62.31       53.24     18.58 o 
   1 -16   7       40.45       51.97     21.62 o 
  -1 -15   7       64.25       43.41     12.84 o 
   0 -15   7       36.42       32.80     13.10 o 
   1 -15   7       27.06       22.78      9.95 o 
   2 -15   7       26.23       19.53      6.51 o 
   3 -15   7        0.38       17.63      8.71 o 
  -2 -14   7       43.92       59.35     19.49 o 
  -1 -14   7        1.42       16.18      6.78 o 
   0 -14   7       22.40       22.70      8.80 o 
   1 -14   7       83.62       93.41     19.09 o 
   2 -14   7      235.51      201.61     36.83 o 
   3 -14   7      137.87      100.70     23.70 o 
   4 -14   7       52.70       52.92     19.63 o 
  -3 -13   7       30.75       25.76     15.82 o 
  -2 -13   7        4.56       14.15      6.90 o 
  -1 -13   7       46.29       38.33     13.80 o 
   0 -13   7      150.12      135.95     23.84 o 
   1 -13   7       32.20       25.70      7.87 o 
   2 -13   7      227.32      209.85     32.12 o 
   3 -13   7       86.60      100.89     24.94 o 
   4 -13   7       16.58       35.98     15.33 o 
  -3 -12   7        4.26       19.39     11.07 o 
  -2 -12   7      133.68      112.26     30.25 o 
  -1 -12   7        9.46       28.89      8.19 o 
   0 -12   7       76.51       74.60     15.00 o 
   1 -12   7       82.52      102.77     18.72 o 
   2 -12   7      226.05      218.01     25.77 o 
   3 -12   7        5.95       10.78      5.73 o 
   4 -12   7      281.83      260.40     66.22 o 
   5 -12   7        8.08       13.81      9.90 o 
  -4 -11   7       17.14       13.31     14.57 o 
  -3 -11   7      157.12      147.96     29.61 o 
  -2 -11   7      115.12      118.66     35.73 o 
  -1 -11   7      492.16      456.05     56.64 o 
   0 -11   7        8.82       23.19      5.84 o 
   1 -11   7        7.49       16.55      6.91 o 
   2 -11   7      118.32      114.30     15.19 o 
   3 -11   7      161.96      165.52     27.02 o 
   4 -11   7      558.94      565.14     63.98 o 
   5 -11   7       47.80       58.31     23.27 o 
  -4 -10   7        6.33       18.65     14.45 o 
  -3 -10   7      123.69       98.76     24.88 o 
  -2 -10   7        3.48       12.27      8.78 o 
  -1 -10   7        7.63       19.32     10.40 o 
   0 -10   7      487.91      555.72     35.84 o 
   1 -10   7      587.71      618.79     39.15 o 
   2 -10   7      239.10      254.79     31.62 o 
   3 -10   7        7.00        9.85      5.44 o 
   4 -10   7       93.78       82.22     21.61 o 
   5 -10   7        7.20       15.01     10.16 o 
  -5  -9   7       11.55       11.04     11.40 o 
  -4  -9   7       29.82       22.84     17.74 o 
  -3  -9   7        3.54       20.40     14.01 o 
  -2  -9   7     1557.13     1531.98     53.07 o 
  -1  -9   7       38.69       39.19     12.27 o 
   0  -9   7      344.86      369.65     22.00 o 
   1  -9   7       38.04       42.83      8.88 o 
   2  -9   7      856.06      893.05     40.82 o 
   3  -9   7      284.69      326.61     43.37 o 
   4  -9   7        5.21       18.20      9.56 o 
   5  -9   7      426.91      385.76     90.59 o 
   6  -9   7       48.76       68.79     29.18 o 
  -5  -8   7        2.29        2.25      8.67 o 
  -4  -8   7       63.76       58.65     21.46 o 
  -3  -8   7       70.74       71.90     17.29 o 
  -2  -8   7      311.66      226.19     36.24 o 
  -1  -8   7        1.09       13.61      9.34 o 
   0  -8   7       26.36       20.58      7.04 o 
   1  -8   7       85.57      110.60     24.66 o 
   2  -8   7      153.90      169.92     21.63 o 
   3  -8   7        2.65       10.79      7.04 o 
   4  -8   7       53.49       51.47      8.60 o 
   5  -8   7        0.30        2.01     10.58 o 
   6  -8   7      101.35       61.72     26.69 o 
  -5  -7   7       33.34       24.23     10.71 o 
  -4  -7   7        4.01       11.83      6.78 o 
  -3  -7   7       12.80       25.53     11.34 o 
  -2  -7   7       62.82       68.83     18.10 o 
  -1  -7   7       10.93       22.08      7.49 o 
   0  -7   7      227.02      240.45     38.23 o 
   1  -7   7     1482.82     1516.59     61.85 o 
   2  -7   7      375.57      385.19     33.69 o 
   3  -7   7       41.63       46.53      8.55 o 
   4  -7   7       16.67       16.55      6.05 o 
   5  -7   7        7.83       19.09      7.57 o 
   6  -7   7      104.10      105.02     28.34 o 
  -5  -6   7       15.79       10.21      8.50 o 
  -4  -6   7       56.63       63.49     20.50 o 
  -3  -6   7      675.70      645.98     43.70 o 
  -2  -6   7      134.51      155.13     30.79 o 
  -1  -6   7      127.14      122.57     25.24 o 
   0  -6   7       17.77       17.34      4.64 o 
   1  -6   7       42.14       43.36     10.94 o 
   2  -6   7       75.53      110.52     19.44 o 
   3  -6   7      119.27      110.61     16.75 o 
   4  -6   7      513.80      501.26     19.73 o 
   5  -6   7       12.48        8.99      3.91 o 
   6  -6   7        9.20       14.88      6.74 o 
  -6  -5   7        0.01       -0.43     19.80 o 
  -5  -5   7        4.95       11.61      7.70 o 
  -4  -5   7       13.02       15.90     14.68 o 
  -3  -5   7      576.15      550.14     58.60 o 
  -2  -5   7      101.50       87.83     16.57 o 
  -1  -5   7      422.73      445.17     19.75 o 
   0  -5   7      966.01      948.33     36.83 o 
   1  -5   7       28.95       24.40      7.07 o 
   2  -5   7      126.31      126.14     17.46 o 
   3  -5   7       50.82       63.11     10.98 o 
   4  -5   7      103.39      120.45     21.90 o 
   5  -5   7      134.79      135.48     20.60 o 
   6  -5   7        4.94       33.71     24.11 o 
  -6  -4   7        5.74        8.00     14.06 o 
  -5  -4   7       42.71       30.04     20.01 o 
  -4  -4   7      101.60       96.74     30.90 o 
  -3  -4   7        4.03        4.17      4.68 o 
  -2  -4   7      733.00      739.25     34.00 o 
  -1  -4   7     1065.89     1116.27     25.88 o 
   0  -4   7     1487.04     1507.48     37.89 o 
   1  -4   7      827.79      766.87     58.58 o 
   2  -4   7      240.03      291.74     20.03 o 
   3  -4   7      264.13      253.75     35.22 o 
   4  -4   7      132.28      131.15     18.99 o 
   5  -4   7        1.69       12.85      5.34 o 
   6  -4   7        5.42       13.08     13.46 o 
  -6  -3   7        1.35       18.91     24.65 o 
  -5  -3   7        0.45        3.91      7.50 o 
  -4  -3   7       10.75       11.27      3.14 o 
  -3  -3   7      137.11      119.18     20.19 o 
  -2  -3   7     2664.62     2685.55     73.77 o 
  -1  -3   7       44.98       45.45      7.99 o 
   0  -3   7      390.15      465.61     15.86 o 
   1  -3   7      347.78      368.61     13.25 o 
   2  -3   7      206.00      264.13     43.68 o 
   3  -3   7     1371.53     1472.82     29.15 o 
   4  -3   7       35.40       40.94      8.30 o 
   5  -3   7        0.05        3.83      3.76 o 
  -6  -2   7       52.28       33.54     22.05 o 
  -5  -2   7       78.61       59.97     23.11 o 
  -4  -2   7      469.55      425.96     16.78 o 
  -3  -2   7        0.96        0.71      1.84 o 
  -2  -2   7     1412.28     1562.31     35.73 o 
  -1  -2   7      777.82      710.52     25.18 o 
   0  -2   7       31.77       34.93      5.70 o 
   1  -2   7      359.62      333.59     15.86 o 
   2  -2   7      468.95      524.73     29.15 o 
   3  -2   7       34.63       49.48      8.11 o 
   4  -2   7        0.43        8.11      5.56 o 
   5  -2   7      257.03      249.47     48.84 o 
   6  -2   7        0.08        4.58      6.87 o 
  -6  -1   7        9.89       15.00     14.51 o 
  -5  -1   7       34.64       22.08      8.34 o 
  -4  -1   7       55.27       47.41      8.81 o 
  -3  -1   7      115.82      108.08      2.98 o 
  -2  -1   7      130.45      209.58     63.19 o 
  -1  -1   7     2451.54     2468.86     66.68 o 
   0  -1   7     1407.77     1370.55     42.32 o 
   1  -1   7      238.94      252.47     15.10 o 
   2  -1   7        8.87       29.05      8.76 o 
   3  -1   7      695.58      760.55     19.17 o 
   4  -1   7       50.40       40.08     10.11 o 
   5  -1   7        2.17       10.42      6.47 o 
   6  -1   7       38.58       31.97      8.12 o 
  -6   0   7      164.29      127.42     80.33 o 
  -5   0   7      142.60      132.88     10.50 o 
  -4   0   7      344.74      324.61     22.83 o 
  -3   0   7      250.52      293.74     50.26 o 
  -2   0   7       53.64       75.33     16.68 o 
  -1   0   7      517.89      480.50     15.31 o 
   0   0   7      602.80      583.11     21.75 o 
   1   0   7       64.58       72.15      8.10 o 
   2   0   7     3713.52     3679.68     77.10 o 
   3   0   7       19.09       28.04      6.01 o 
   4   0   7      275.52      298.50     28.09 o 
   5   0   7       84.81       96.39     20.28 o 
   6   0   7        9.54        9.12      6.21 o 
  -6   1   7      100.81       77.54     33.39 o 
  -5   1   7      274.44      283.08     37.08 o 
  -4   1   7      101.15      119.26      6.62 o 
  -3   1   7       40.80       55.02     12.53 o 
  -2   1   7      114.96      153.67     32.32 o 
  -1   1   7      237.06      250.35      9.86 o 
   0   1   7      150.54      146.41     14.64 o 
   1   1   7     2387.68     2253.05     45.06 o 
   2   1   7     4543.96     4692.19     86.18 o 
   3   1   7      437.37      419.41     49.70 o 
   4   1   7        4.05       16.53      6.90 o 
   5   1   7      267.90      250.94     40.98 o 
   6   1   7       57.26       63.29     16.73 o 
  -6   2   7       21.50       10.70     11.33 o 
  -5   2   7       35.44       32.17      5.82 o 
  -4   2   7      273.60      266.29     17.70 o 
  -3   2   7      108.05      118.06     30.51 o 
  -2   2   7     1538.87     1679.75     58.75 o 
  -1   2   7     1106.42     1279.31     28.02 o 
   0   2   7      457.76      481.51     14.49 o 
   1   2   7       47.45       56.30      9.12 o 
   2   2   7        0.74        5.07      5.56 o 
   3   2   7      372.17      397.57     56.36 o 
   4   2   7      126.15      116.69     19.17 o 
   5   2   7        2.28        9.06      6.41 o 
   6   2   7       20.23       23.31      9.27 o 
  -6   3   7       30.14       55.11     35.08 o 
  -5   3   7        0.06        9.25      3.50 o 
  -4   3   7      508.53      530.35     18.28 o 
  -3   3   7      128.23      139.17     11.08 o 
  -2   3   7     1537.86     1500.42     32.54 o 
  -1   3   7      642.68      618.35     19.06 o 
   0   3   7       53.48       56.78      7.22 o 
   1   3   7      211.78      286.34     16.51 o 
   2   3   7       29.06       30.83      6.14 o 
   3   3   7     1123.39     1153.07     39.02 o 
   4   3   7      868.90      895.52     45.75 o 
   5   3   7        9.48        7.65      6.52 o 
   6   3   7       48.18       53.50     13.51 o 
  -6   4   7       11.06       23.94     19.37 o 
  -5   4   7      732.63      805.60     22.99 o 
  -4   4   7      501.28      525.94     37.62 o 
  -3   4   7       18.62       18.28      3.65 o 
  -2   4   7       98.99      107.61     11.67 o 
  -1   4   7       61.47       67.38      9.59 o 
   0   4   7     2573.29     2634.06     46.64 o 
   1   4   7      372.80      363.43     18.00 o 
   2   4   7       21.83       14.26      6.54 o 
   3   4   7       46.77       42.92     13.40 o 
   4   4   7        0.06       -0.39     10.14 o 
   5   4   7       19.65       34.11     10.49 o 
   6   4   7       23.71       44.74     13.93 o 
  -6   5   7       10.59       36.68     15.08 o 
  -5   5   7      182.64      177.21     23.38 o 
  -4   5   7      191.37      179.71     11.56 o 
  -3   5   7        5.05        4.11      2.41 o 
  -2   5   7       32.66       43.71      5.85 o 
  -1   5   7      425.49      438.86     17.08 o 
   0   5   7     1046.68      997.11     29.54 o 
   1   5   7      152.27      164.15     20.59 o 
   2   5   7        5.80        7.20      2.94 o 
   3   5   7      308.00      353.27     53.86 o 
   4   5   7       24.54       27.26     12.34 o 
   5   5   7       14.45       23.42     14.31 o 
  -6   6   7      250.69      283.17     70.31 o 
  -5   6   7      154.29      109.85     25.55 o 
  -4   6   7      460.65      453.57     22.99 o 
  -3   6   7      395.89      389.34     21.62 o 
  -2   6   7        0.76        7.76      5.58 o 
  -1   6   7      100.26      125.29     15.63 o 
   0   6   7      241.67      288.50     38.65 o 
   1   6   7       42.04       52.20      8.05 o 
   2   6   7      160.50      176.48     20.24 o 
   3   6   7        2.55        6.45     12.97 o 
   4   6   7       32.22       37.89     13.30 o 
   5   6   7       98.25       91.40     33.94 o 
  -6   7   7      355.09      319.74     87.65 o 
  -5   7   7        8.02        8.38      5.21 o 
  -4   7   7        0.31        2.86      4.16 o 
  -3   7   7       12.01        5.68      2.92 o 
  -2   7   7      408.93      406.87     28.22 o 
  -1   7   7      456.11      506.90     40.45 o 
   0   7   7      202.81      214.01     28.53 o 
   1   7   7      297.46      352.96     27.43 o 
   2   7   7       49.30       48.28     11.14 o 
   3   7   7        0.51       13.92     12.77 o 
   4   7   7        0.29       20.60     11.24 o 
   5   7   7        0.60       18.59     10.91 o 
  -6   8   7        0.92       11.77     20.23 o 
  -5   8   7       17.62       50.18     27.75 o 
  -4   8   7        3.61       13.58      6.72 o 
  -3   8   7        6.65        9.90      4.35 o 
  -2   8   7        0.47       15.53      5.20 o 
  -1   8   7      143.34      151.11     20.65 o 
   0   8   7        0.05       11.35      6.87 o 
   1   8   7        5.73       14.75      6.64 o 
   2   8   7      117.79       89.33     16.18 o 
   3   8   7       76.19       90.08     21.53 o 
   4   8   7       74.35       90.01     23.18 o 
   5   8   7        0.38       27.60     10.52 o 
  -6   9   7        5.74       24.34     24.68 o 
  -5   9   7      198.22      170.55     46.83 o 
  -4   9   7      207.32      202.91     24.08 o 
  -3   9   7       32.74       25.62      6.51 o 
  -2   9   7      371.48      400.60     45.48 o 
  -1   9   7      251.36      282.34     35.26 o 
   0   9   7       12.05       16.34      8.46 o 
   1   9   7       10.94       14.22      7.30 o 
   2   9   7       60.38       61.49     14.13 o 
   3   9   7        1.02        4.04     12.62 o 
   4   9   7       11.22       22.22     11.90 o 
  -6  10   7       21.99       26.45     23.57 o 
  -5  10   7        0.15       11.73     16.06 o 
  -4  10   7       12.53       16.18      6.11 o 
  -3  10   7       78.17       84.87     20.46 o 
  -2  10   7      171.24      162.42     20.65 o 
  -1  10   7      989.54     1100.86     82.62 o 
   0  10   7      147.04      180.18     23.31 o 
   1  10   7        0.95       19.90      7.01 o 
   2  10   7       15.52       17.89      7.88 o 
   3  10   7        0.02        7.08      7.75 o 
   4  10   7        0.41       22.68     16.00 o 
  -5  11   7        4.68       17.92      7.96 o 
  -4  11   7      106.60       91.24     18.18 o 
  -3  11   7        6.08        7.57      5.19 o 
  -2  11   7      205.02      173.78     24.67 o 
  -1  11   7       40.54       49.21     11.07 o 
   0  11   7      129.54      128.88     21.65 o 
   1  11   7       63.91       73.19     15.61 o 
   2  11   7        6.26        4.64      6.44 o 
   3  11   7       80.70       72.18     41.71 o 
  -5  12   7       76.19       50.94     14.42 o 
  -4  12   7        8.52        5.65     10.13 o 
  -3  12   7        0.43        7.64      4.80 o 
  -2  12   7       11.43       18.96      7.47 o 
  -1  12   7        8.29        9.28      5.54 o 
   0  12   7      781.54      840.03     55.54 o 
   1  12   7        0.01       12.65      7.99 o 
   2  12   7       66.21       87.85     17.40 o 
   3  12   7       29.73       15.93     12.77 o 
  -4  13   7       16.59        9.68     12.13 o 
  -3  13   7       12.93       11.18     12.15 o 
  -2  13   7      156.89      129.43     21.06 o 
  -1  13   7      770.54      841.97     89.00 o 
   0  13   7       13.81       15.90      7.02 o 
   1  13   7       10.97       16.06     11.63 o 
   2  13   7        5.55       19.00      7.66 o 
  -4  14   7        3.62        1.02      9.24 o 
  -3  14   7        1.92        6.28      5.94 o 
  -2  14   7        0.64       13.47      6.37 o 
  -1  14   7       53.99       51.56     13.61 o 
   0  14   7        0.35       11.49      5.20 o 
   1  14   7       51.78       42.51     14.72 o 
   2  14   7       25.73       20.29     11.48 o 
  -3  15   7        0.57       15.80     10.18 o 
  -2  15   7      219.89      199.09     35.39 o 
  -1  15   7      109.56      116.11     20.88 o 
   0  15   7        1.77       22.81      7.51 o 
   1  15   7      101.12       82.75     23.85 o 
  -1  16   7        0.05       11.31      9.74 o 
  -1 -15   8        3.53       13.41      8.00 o 
   0 -15   8       38.61       46.91     13.68 o 
   1 -15   8      314.61      315.67     40.41 o 
   2 -15   8       72.54       63.67     20.19 o 
  -2 -14   8        0.12       10.61     11.35 o 
  -1 -14   8        1.49        3.71      7.73 o 
   0 -14   8      298.40      258.49     48.54 o 
   1 -14   8       29.37       34.35      8.69 o 
   2 -14   8        4.67       17.23      6.91 o 
   3 -14   8       91.75       68.01     16.65 o 
  -2 -13   8       12.74       11.40     11.30 o 
  -1 -13   8        0.17        8.67     13.48 o 
   0 -13   8        1.18       18.07     12.20 o 
   1 -13   8       38.38       49.08     12.81 o 
   2 -13   8       54.26       58.87     17.76 o 
   3 -13   8       75.09       50.29     10.36 o 
   4 -13   8       34.90       46.58     15.14 o 
  -3 -12   8       28.17       48.72     15.26 o 
  -2 -12   8       53.81       49.87     19.19 o 
  -1 -12   8      151.53      114.86     27.18 o 
   0 -12   8       41.29       49.81     13.92 o 
   1 -12   8       51.44       60.61     16.70 o 
   2 -12   8       37.80       39.80      8.42 o 
   3 -12   8       18.52       26.26      6.91 o 
   4 -12   8      121.58      120.44     24.78 o 
  -4 -11   8       12.43       22.48     16.92 o 
  -3 -11   8        0.61        2.61     12.57 o 
  -2 -11   8        0.99       -2.55      9.54 o 
  -1 -11   8       13.77       20.48     10.48 o 
   0 -11   8      102.56       79.47     22.62 o 
   1 -11   8      551.57      565.63     48.87 o 
   2 -11   8        1.30        5.78      4.32 o 
   3 -11   8        7.18        8.07      6.00 o 
   4 -11   8        2.14        9.48      6.83 o 
   5 -11   8       11.30       29.54     11.60 o 
  -4 -10   8        0.48       22.37     18.48 o 
  -3 -10   8       26.64       30.85     15.86 o 
  -2 -10   8      649.21      664.04    109.03 o 
  -1 -10   8      151.96      136.87     27.65 o 
   0 -10   8       79.33      123.14     27.69 o 
   1 -10   8      125.85      119.77     18.60 o 
   2 -10   8       35.94       40.14      9.64 o 
   3 -10   8      149.65      155.18     23.39 o 
   4 -10   8        0.28       10.96      5.81 o 
   5 -10   8       88.41       64.80     16.24 o 
  -4  -9   8      246.64      310.54     52.58 o 
  -3  -9   8       66.31       54.07     16.39 o 
  -2  -9   8      201.68      184.43     37.79 o 
  -1  -9   8       21.20       39.33      9.67 o 
   0  -9   8       70.23       74.71     15.40 o 
   1  -9   8      842.59      862.89     37.73 o 
   2  -9   8      700.54      725.07     36.27 o 
   3  -9   8        2.25        5.64      5.92 o 
   4  -9   8       14.43       12.55      5.13 o 
   5  -9   8       45.25       45.30     14.76 o 
  -5  -8   8       12.12       37.68     29.43 o 
  -4  -8   8       92.03       83.45     31.33 o 
  -3  -8   8        7.63       25.32      8.07 o 
  -2  -8   8       40.43       49.74     12.63 o 
  -1  -8   8       57.65       45.20      9.86 o 
   0  -8   8      117.91      148.35     35.83 o 
   1  -8   8        1.53        6.39      9.95 o 
   2  -8   8      174.43      183.56     24.07 o 
   3  -8   8      250.82      247.94     32.19 o 
   4  -8   8        8.00        9.99      5.93 o 
   5  -8   8       23.82       14.13      6.32 o 
   6  -8   8       18.73       18.34     13.17 o 
  -5  -7   8        0.35       22.11     13.80 o 
  -4  -7   8      269.73      267.48     42.41 o 
  -3  -7   8       87.63       76.10     17.59 o 
  -2  -7   8        6.63        6.05      4.81 o 
  -1  -7   8       87.89       76.82     20.31 o 
   0  -7   8       65.97       68.14     15.06 o 
   1  -7   8      472.95      453.06     21.76 o 
   2  -7   8      297.33      320.73     33.89 o 
   3  -7   8        8.81        8.10      5.61 o 
   4  -7   8        3.74        9.94      5.55 o 
   5  -7   8       10.71       14.70      9.34 o 
   6  -7   8       20.75       37.31     19.77 o 
  -5  -6   8       66.18      107.73     23.43 o 
  -4  -6   8       76.31       99.44     27.88 o 
  -3  -6   8      248.21      300.50     63.07 o 
  -2  -6   8        1.16        5.29      3.02 o 
  -1  -6   8       34.34       44.38     21.27 o 
   0  -6   8      452.12      413.42     25.34 o 
   1  -6   8      816.88      861.78     47.87 o 
   2  -6   8        0.44        9.16      5.89 o 
   3  -6   8      113.66      109.20     15.83 o 
   4  -6   8      451.76      397.93     25.69 o 
   5  -6   8      132.05      104.78     19.98 o 
   6  -6   8        4.32        5.51     10.20 o 
  -6  -5   8       24.80       39.40     45.00 o 
  -5  -5   8       12.91       20.68     15.66 o 
  -4  -5   8      373.09      375.76     27.66 o 
  -3  -5   8     1295.58     1224.40     57.79 o 
  -2  -5   8        8.22       11.10      4.53 o 
  -1  -5   8      283.65      260.55     19.71 o 
   0  -5   8      428.81      432.20     25.42 o 
   1  -5   8     1008.70     1025.18     43.51 o 
   2  -5   8        8.98       15.93      8.20 o 
   3  -5   8       47.84       45.33     10.23 o 
   4  -5   8      124.54      120.26     18.91 o 
   5  -5   8        3.46        2.39      4.66 o 
   6  -5   8       16.95       26.31     14.97 o 
  -6  -4   8       12.09       32.14     21.66 o 
  -5  -4   8       35.41       47.11     31.74 o 
  -4  -4   8       12.31        3.02      6.81 o 
  -3  -4   8       52.58       36.50      7.43 o 
  -2  -4   8      170.48      171.01     11.52 o 
  -1  -4   8      576.86      536.66     21.77 o 
   0  -4   8        0.02        2.59      4.07 o 
   1  -4   8      354.77      381.00     44.79 o 
   2  -4   8      212.15      248.08     22.50 o 
   3  -4   8       35.91       46.90      9.25 o 
   4  -4   8        2.44        7.01      4.96 o 
   5  -4   8       43.88       35.35     10.26 o 
   6  -4   8       86.22      123.42     53.08 o 
  -6  -3   8       43.07       46.85     41.97 o 
  -5  -3   8       77.82       73.96     32.03 o 
  -4  -3   8       35.28       43.83     15.15 o 
  -3  -3   8       63.55       63.16      9.43 o 
  -2  -3   8      918.63     1041.99     38.68 o 
  -1  -3   8       32.00       38.03      7.08 o 
   0  -3   8      644.75      664.25     25.55 o 
   1  -3   8       35.69       55.49      9.89 o 
   2  -3   8       59.82       53.46     11.61 o 
   3  -3   8      111.51      105.76     16.47 o 
   4  -3   8        0.02       13.01      6.77 o 
   5  -3   8      195.30      163.00     34.02 o 
   6  -3   8       11.17       36.51     16.63 o 
  -6  -2   8        0.54       -8.60     14.46 o 
  -5  -2   8       32.52       11.57     16.77 o 
  -4  -2   8       58.15       41.40      6.95 o 
  -3  -2   8      269.09      298.16     10.68 o 
  -2  -2   8      200.27      223.98     16.08 o 
  -1  -2   8      231.79      190.50     17.55 o 
   0  -2   8       91.80      111.44     15.35 o 
   1  -2   8       19.18       20.56      6.60 o 
   2  -2   8       17.11       28.52      8.11 o 
   3  -2   8      119.87      131.53     17.07 o 
   4  -2   8       16.86       21.46     11.65 o 
   5  -2   8       21.14       20.33     10.09 o 
   6  -2   8        0.01        3.98      5.42 o 
  -6  -1   8       94.11       95.99     58.74 o 
  -5  -1   8        3.87        3.97     12.51 o 
  -4  -1   8      509.20      450.45     14.78 o 
  -3  -1   8      859.68      905.83     57.25 o 
  -2  -1   8        7.40        9.37      9.31 o 
  -1  -1   8      110.59      123.94      7.43 o 
   0  -1   8      142.07      159.48     19.79 o 
   1  -1   8      147.24      158.30     20.82 o 
   2  -1   8      263.97      293.53     30.15 o 
   3  -1   8       13.17       10.29      2.87 o 
   4  -1   8      472.91      356.20     70.86 o 
   5  -1   8       13.25       12.62      7.97 o 
   6  -1   8       19.43       13.98      5.68 o 
  -6   0   8        3.80        9.57      9.57 o 
  -5   0   8       58.47       54.06     15.57 o 
  -4   0   8      152.17      196.20     35.86 o 
  -3   0   8       73.63      101.37     20.13 o 
  -2   0   8       40.28       40.97     10.16 o 
  -1   0   8      330.79      342.04     20.54 o 
   0   0   8      334.07      369.55     21.70 o 
   1   0   8     2051.13     2052.12    102.84 o 
   2   0   8      251.75      251.27     41.20 o 
   3   0   8        3.57        4.34      1.81 o 
   4   0   8      521.94      562.27     59.56 o 
   5   0   8        0.32        9.81      7.93 o 
   6   0   8       13.32       11.60      7.36 o 
  -6   1   8        3.41       12.96      5.79 o 
  -5   1   8      305.19      310.50     70.60 o 
  -4   1   8      318.69      342.50     56.37 o 
  -3   1   8      500.57      481.07     44.55 o 
  -2   1   8       26.34       32.62     10.00 o 
  -1   1   8        0.06        4.27      6.52 o 
   0   1   8      247.08      259.61     15.48 o 
   1   1   8      260.08      267.05     25.31 o 
   2   1   8        0.84       11.52      6.04 o 
   3   1   8       26.47       28.77      5.36 o 
   4   1   8      227.00      198.13     26.64 o 
   5   1   8      121.80      112.47     27.00 o 
   6   1   8       33.61       32.23     11.15 o 
  -6   2   8      128.23      143.34     38.27 o 
  -5   2   8        0.25       18.14     21.34 o 
  -4   2   8     1766.93     1790.11     82.02 o 
  -3   2   8      471.41      500.01     58.28 o 
  -2   2   8      876.54      924.64     40.91 o 
  -1   2   8      114.35      110.60     13.96 o 
   0   2   8      260.03      295.48     28.51 o 
   1   2   8      231.28      234.29     31.99 o 
   2   2   8        0.96        5.36      5.85 o 
   3   2   8     1156.64     1147.92     37.23 o 
   4   2   8        5.20       16.80      7.12 o 
   5   2   8       29.41       22.97     14.23 o 
   6   2   8        2.92       17.68      8.83 o 
  -6   3   8       85.97      105.62     42.37 o 
  -5   3   8       60.00       59.13     22.06 o 
  -4   3   8      297.28      237.24     24.20 o 
  -3   3   8      328.40      363.76     62.05 o 
  -2   3   8       24.09       26.09      4.19 o 
  -1   3   8      205.86      221.49     16.08 o 
   0   3   8     1301.23     1299.85     27.85 o 
   1   3   8      118.74      142.34     17.82 o 
   2   3   8        2.94        7.52      5.36 o 
   3   3   8       84.29      116.83     19.31 o 
   4   3   8       32.44       44.68     11.80 o 
   5   3   8        6.01       11.16      7.25 o 
   6   3   8       14.95       24.02     10.37 o 
  -5   4   8      167.16      150.12     40.61 o 
  -4   4   8      602.05      601.58     56.99 o 
  -3   4   8      233.88      231.75      9.05 o 
  -2   4   8       20.67       23.50      4.11 o 
  -1   4   8       60.59       64.67     10.26 o 
   0   4   8      526.83      538.10     28.95 o 
   1   4   8      504.30      518.13     24.40 o 
   2   4   8        7.59        9.35      5.23 o 
   3   4   8      689.98      776.80     73.58 o 
   4   4   8      462.63      466.87     93.36 o 
   5   4   8        0.04        9.07     11.67 o 
  -6   5   8      106.54      129.50     68.31 o 
  -5   5   8      114.05      111.79     26.82 o 
  -4   5   8        1.41        5.02      5.61 o 
  -3   5   8      730.90      775.12     17.79 o 
  -2   5   8       34.09       36.44      8.07 o 
  -1   5   8      384.91      381.76     21.45 o 
   0   5   8     1177.02     1163.36     50.57 o 
   1   5   8       17.70       24.57      4.91 o 
   2   5   8        0.70        6.59      7.34 o 
   3   5   8      142.35      172.54     32.15 o 
   4   5   8       57.15       60.32     23.13 o 
   5   5   8        8.39       10.26     16.23 o 
  -6   6   8      220.52      232.21    111.16 o 
  -5   6   8        6.64        9.54      5.64 o 
  -4   6   8       19.66       24.10      8.28 o 
  -3   6   8      149.00      137.48     12.95 o 
  -2   6   8       17.67       24.79      6.15 o 
  -1   6   8      353.03      348.67     37.99 o 
   0   6   8       28.96       36.49      8.55 o 
   1   6   8      203.79      210.24     24.17 o 
   2   6   8      103.36       96.33     12.72 o 
   3   6   8      196.14      190.04     32.28 o 
   4   6   8      241.33      210.62     43.85 o 
   5   6   8        4.82       14.88     12.16 o 
  -6   7   8        7.99       10.57     12.63 o 
  -5   7   8       15.67       17.76      5.28 o 
  -4   7   8        3.91        7.26      3.66 o 
  -3   7   8       95.60       97.30     10.80 o 
  -2   7   8      109.06      140.25     20.62 o 
  -1   7   8       85.34       81.97     11.96 o 
   0   7   8      922.15      965.75     28.45 o 
   1   7   8      195.61      211.43     28.34 o 
   2   7   8       85.59       81.06     10.14 o 
   3   7   8       10.73       15.94      9.06 o 
   4   7   8       64.82       45.34     10.84 o 
   5   7   8        4.73       20.25     14.44 o 
  -6   8   8       38.88       73.65     31.85 o 
  -5   8   8       14.82       16.66      7.27 o 
  -4   8   8       10.22       15.55      8.32 o 
  -3   8   8       73.69       83.64     14.07 o 
  -2   8   8      151.47      151.22     21.72 o 
  -1   8   8     1289.54     1421.21     55.66 o 
   0   8   8       56.24       44.25      8.14 o 
   1   8   8       11.47       17.86      6.48 o 
   2   8   8        1.23       14.08      7.38 o 
   3   8   8        0.62       10.37     11.27 o 
   4   8   8       78.65       48.15     18.42 o 
  -6   9   8       55.25       33.45     26.83 o 
  -5   9   8      294.14      274.08     47.76 o 
  -4   9   8       71.57       60.47     11.11 o 
  -3   9   8      203.03      187.67     31.51 o 
  -2   9   8        0.04       15.28      5.66 o 
  -1   9   8        4.37        6.30      5.06 o 
   0   9   8      112.52      124.42     18.76 o 
   1   9   8       56.31       35.31     10.49 o 
   2   9   8       81.87       59.32     12.03 o 
   3   9   8      248.62      210.21     48.82 o 
   4   9   8       26.41       35.13     13.39 o 
  -5  10   8       36.63       41.71     19.20 o 
  -4  10   8       68.70       52.73     10.69 o 
  -3  10   8        8.47       21.59      7.41 o 
  -2  10   8       90.29       99.59     20.26 o 
  -1  10   8       40.78       37.32     10.89 o 
   0  10   8      407.72      445.82     63.78 o 
   1  10   8       82.73       60.66     15.81 o 
   2  10   8        4.20        6.34      4.53 o 
   3  10   8       13.48       53.24     17.86 o 
   4  10   8       14.76       32.46     12.72 o 
  -5  11   8       52.37       57.12     19.15 o 
  -4  11   8        0.34        5.78      4.86 o 
  -3  11   8      181.71      140.11     21.40 o 
  -2  11   8        3.75       10.95      6.96 o 
  -1  11   8       52.55       53.39     11.24 o 
   0  11   8       80.60       88.72     16.00 o 
   1  11   8        8.16       19.55      7.90 o 
   2  11   8       56.66       55.33     16.51 o 
   3  11   8       91.01      141.24     28.03 o 
  -5  12   8        0.57       27.28     35.80 o 
  -4  12   8      197.81      150.74     34.25 o 
  -3  12   8       29.93       35.03      9.36 o 
  -2  12   8        0.20       17.80      7.33 o 
  -1  12   8      260.45      212.93     46.33 o 
   0  12   8      269.96      243.00     35.51 o 
   1  12   8       10.56       23.24      7.66 o 
   2  12   8        0.38        6.18     17.07 o 
   3  12   8        0.03        5.86      7.21 o 
  -4  13   8      100.04       63.79     31.69 o 
  -3  13   8       51.43       50.97     12.83 o 
  -2  13   8        6.30        9.56      5.82 o 
  -1  13   8      139.41      133.03     21.06 o 
   0  13   8        8.84       19.18      6.40 o 
   1  13   8       36.49       34.16     14.30 o 
   2  13   8        0.16       11.42     11.51 o 
  -4  14   8       27.17       25.99     11.23 o 
  -3  14   8       17.36       11.54      6.91 o 
  -2  14   8       14.81       18.57      6.65 o 
  -1  14   8       78.55       68.41     15.76 o 
   0  14   8       62.93       64.48     18.63 o 
   1  14   8       78.78       76.47     17.05 o 
  -3  15   8        0.00       15.08      9.17 o 
  -2  15   8        6.19       21.99      9.37 o 
  -1  15   8       14.23       21.55      7.71 o 
   0  15   8      159.57      107.39     36.89 o 
   0 -15   9       35.85       36.08     12.05 o 
   1 -15   9        7.50       20.88      7.87 o 
  -1 -14   9        0.05        9.12      7.22 o 
   0 -14   9       56.26       48.80     15.41 o 
   1 -14   9       66.91       71.41     18.11 o 
   2 -14   9        2.75       15.29      6.73 o 
   3 -14   9       46.78       38.72     13.00 o 
  -2 -13   9      106.34       64.35     24.65 o 
  -1 -13   9        1.05       -0.68      6.96 o 
   0 -13   9       23.16       30.76      8.42 o 
   1 -13   9      242.71      269.95     45.36 o 
   2 -13   9      102.81      106.90     27.44 o 
   3 -13   9       79.56       66.00     28.32 o 
  -3 -12   9        4.38       13.48      8.68 o 
  -2 -12   9        9.76       16.45     11.11 o 
  -1 -12   9      171.07      160.00     47.95 o 
   0 -12   9        5.64       16.21      7.65 o 
   1 -12   9        1.47        9.10      7.66 o 
   2 -12   9      155.30      152.67     22.71 o 
   3 -12   9       23.76       27.20      9.22 o 
   4 -12   9        1.14       14.83      8.71 o 
  -3 -11   9        5.36       20.31     12.48 o 
  -2 -11   9        0.66       15.08     10.04 o 
  -1 -11   9      152.88      182.16     47.11 o 
   0 -11   9        8.70       18.02      8.06 o 
   1 -11   9       92.49       93.92     18.02 o 
   2 -11   9        5.77       13.74      6.52 o 
   3 -11   9        2.14       11.64      5.20 o 
   4 -11   9       27.40       31.45     15.12 o 
  -4 -10   9        3.73       16.01     12.74 o 
  -3 -10   9        7.89       18.66     10.37 o 
  -2 -10   9        0.58       15.03      8.16 o 
  -1 -10   9        6.91       12.27      5.30 o 
   0 -10   9       12.73       44.60     11.22 o 
   1 -10   9      140.90      160.44     31.86 o 
   2 -10   9       78.38       81.69     14.18 o 
   3 -10   9       97.21       94.13     15.87 o 
   4 -10   9       17.52       22.96      9.31 o 
   5 -10   9      115.34      106.23     42.60 o 
  -4  -9   9        8.34       12.56      8.33 o 
  -3  -9   9        9.22       -0.12      6.65 o 
  -2  -9   9      687.47      677.88     66.86 o 
  -1  -9   9       78.35       70.51     18.10 o 
   0  -9   9       10.19       24.16     13.78 o 
   1  -9   9      166.96      189.91     36.17 o 
   2  -9   9      145.73      135.73     26.45 o 
   3  -9   9      168.69      139.92     22.19 o 
   4  -9   9      110.86      104.92     21.16 o 
   5  -9   9       90.71       77.50     25.50 o 
  -4  -8   9       13.90       17.21      8.12 o 
  -3  -8   9       49.94       32.07     10.69 o 
  -2  -8   9      540.78      523.84     28.07 o 
  -1  -8   9      241.05      228.37     38.70 o 
   0  -8   9      156.03      148.44     25.44 o 
   1  -8   9      560.95      569.22     30.33 o 
   2  -8   9        2.80       25.98      9.33 o 
   3  -8   9      139.35      139.91     24.61 o 
   4  -8   9      124.67      104.00     21.58 o 
   5  -8   9        5.31        5.82      9.35 o 
  -5  -7   9       25.61       26.43     26.91 o 
  -4  -7   9       20.74       31.23     10.96 o 
  -3  -7   9        5.68        4.09      6.71 o 
  -2  -7   9       42.57       49.89     18.61 o 
  -1  -7   9      249.23      261.05     44.80 o 
   0  -7   9      314.46      345.10     51.47 o 
   1  -7   9      648.69      755.07     53.57 o 
   2  -7   9       18.46       25.37      6.16 o 
   3  -7   9      237.98      252.82     40.44 o 
   4  -7   9      388.75      393.68     29.22 o 
   5  -7   9       22.71       40.68     30.44 o 
  -5  -6   9       37.48       52.05     25.51 o 
  -4  -6   9      129.42      130.80     44.68 o 
  -3  -6   9       77.95       65.06     17.52 o 
  -2  -6   9      967.94     1008.60     49.60 o 
  -1  -6   9      761.44      745.24     32.09 o 
   0  -6   9      154.71      161.44     18.98 o 
   1  -6   9       10.71       15.20      5.90 o 
   2  -6   9        1.70        3.33     11.77 o 
   3  -6   9        7.64       22.96      6.45 o 
   4  -6   9       10.51       18.88      8.55 o 
   5  -6   9        1.14        9.17      4.14 o 
   6  -6   9       15.13       16.66     10.11 o 
  -5  -5   9       88.37       55.97     40.74 o 
  -4  -5   9      354.51      328.15     21.73 o 
  -3  -5   9      106.07       87.87     21.74 o 
  -2  -5   9       29.75       22.77      4.46 o 
  -1  -5   9       14.85       16.22      3.46 o 
   0  -5   9      365.52      392.69     18.51 o 
   1  -5   9      443.45      430.87     42.45 o 
   2  -5   9      140.64      176.44     32.92 o 
   3  -5   9      366.56      363.17     50.93 o 
   4  -5   9      114.36      135.64     19.66 o 
   5  -5   9        7.05       14.29      9.29 o 
   6  -5   9       13.29       22.94     15.23 o 
  -5  -4   9       33.05       33.25     28.08 o 
  -4  -4   9      394.84      292.64     45.55 o 
  -3  -4   9      276.37      229.60     37.16 o 
  -2  -4   9       10.28        5.84      8.78 o 
  -1  -4   9       99.38       89.90      9.86 o 
   0  -4   9      175.97      179.06     35.38 o 
   1  -4   9       31.38       24.27      7.42 o 
   2  -4   9      554.71      697.30     62.48 o 
   3  -4   9       74.57       69.09     13.38 o 
   4  -4   9        0.09       10.93      4.69 o 
   5  -4   9      161.31      148.01     29.65 o 
   6  -4   9        0.30       25.20     18.54 o 
  -6  -3   9      193.70      128.82    109.82 o 
  -5  -3   9       48.60       28.37     25.00 o 
  -4  -3   9      186.60      122.17     34.20 o 
  -3  -3   9       31.86       25.33     11.70 o 
  -2  -3   9      911.88      923.13     16.11 o 
  -1  -3   9       14.50       18.66      3.79 o 
   0  -3   9        4.49       13.65      4.87 o 
   1  -3   9      195.16      180.65     28.97 o 
   2  -3   9      133.80      142.98     26.19 o 
   3  -3   9       99.74      105.55     15.93 o 
   4  -3   9       75.24       77.01     13.11 o 
   5  -3   9        2.32       15.63      8.97 o 
   6  -3   9       37.44       69.96     24.51 o 
  -6  -2   9       19.46       46.34     22.28 o 
  -5  -2   9      205.25      138.61     69.79 o 
  -4  -2   9      575.48      552.83     36.54 o 
  -3  -2   9      169.35      162.27     33.71 o 
  -2  -2   9      134.89      108.75      9.35 o 
  -1  -2   9      292.84      312.51     15.84 o 
   0  -2   9      651.66      671.97     53.83 o 
   1  -2   9      193.16      253.72     43.35 o 
   2  -2   9      235.07      265.80     36.26 o 
   3  -2   9      262.14      310.99     20.59 o 
   4  -2   9       54.19       47.40     12.01 o 
   5  -2   9       47.58       54.18     17.11 o 
   6  -2   9       62.69       66.31     40.97 o 
  -6  -1   9       11.12       18.88     19.40 o 
  -5  -1   9       41.20       44.97     20.40 o 
  -4  -1   9        4.48       27.45      9.88 o 
  -3  -1   9      184.07      192.18     48.71 o 
  -2  -1   9      302.05      334.11     39.40 o 
  -1  -1   9     1450.94     1508.19     42.15 o 
   0  -1   9        1.04        8.39      9.24 o 
   1  -1   9      510.14      494.40     46.35 o 
   2  -1   9       23.75       23.89      5.04 o 
   3  -1   9       49.65       51.06      9.07 o 
   4  -1   9      570.87      548.31     35.04 o 
   5  -1   9        9.97       16.19     11.07 o 
   6  -1   9        0.01       -0.52      9.74 o 
  -6   0   9        1.12       16.94     17.51 o 
  -5   0   9       24.13       27.74     14.34 o 
  -4   0   9        3.88       19.04     10.85 o 
  -3   0   9      166.81      201.70     30.96 o 
  -2   0   9      281.70      326.87     59.11 o 
  -1   0   9       29.85       27.70      4.54 o 
   0   0   9        1.32        7.27      3.94 o 
   1   0   9      126.40      140.01     23.15 o 
   2   0   9       53.76       58.54     13.53 o 
   3   0   9        0.97        3.32      2.73 o 
   4   0   9      344.85      359.15     36.37 o 
   5   0   9        1.30        6.62     11.37 o 
   6   0   9       49.24       39.76     14.23 o 
  -6   1   9       10.58       16.43      9.12 o 
  -5   1   9      156.98      158.70     33.50 o 
  -4   1   9       91.66       85.69     21.41 o 
  -3   1   9       21.30       31.56     11.59 o 
  -2   1   9       18.23       36.52     10.75 o 
  -1   1   9      211.98      247.73     20.95 o 
   0   1   9        5.89        8.84      5.35 o 
   1   1   9      297.42      345.11     41.26 o 
   2   1   9       45.39       53.06     10.50 o 
   3   1   9      635.90      607.46     31.02 o 
   4   1   9        9.71        9.95      7.02 o 
   5   1   9       16.60       12.04      7.17 o 
   6   1   9       84.03       63.06     23.28 o 
  -6   2   9        0.86       21.67     11.85 o 
  -5   2   9        7.92       20.69      8.40 o 
  -4   2   9      246.19      242.59     46.67 o 
  -3   2   9      653.57      622.62     85.09 o 
  -2   2   9       13.05       26.68     10.46 o 
  -1   2   9      239.08      251.04     26.53 o 
   0   2   9      157.25      142.84     30.75 o 
   1   2   9        4.14       14.36      4.45 o 
   2   2   9      154.26      160.67     24.38 o 
   3   2   9      716.73      707.39     84.19 o 
   4   2   9        5.00        6.60      7.04 o 
   5   2   9       17.73       36.23     15.22 o 
  -6   3   9      217.31      266.06     78.85 o 
  -5   3   9        0.06        8.46      8.97 o 
  -4   3   9      208.00      197.78     42.93 o 
  -3   3   9        4.42       10.19      9.72 o 
  -2   3   9        0.74        8.62      7.05 o 
  -1   3   9      265.12      285.51     19.25 o 
   0   3   9      419.29      436.02     29.17 o 
   1   3   9        6.09       14.55      4.69 o 
   2   3   9        4.46        2.26      6.92 o 
   3   3   9      105.40      122.02     17.98 o 
   4   3   9       40.95       49.37     16.11 o 
   5   3   9       14.41        8.09     13.90 o 
  -6   4   9        4.38       25.03     20.71 o 
  -5   4   9       74.98       75.09     33.35 o 
  -4   4   9      197.66      211.06     41.02 o 
  -3   4   9        9.00        4.47      6.94 o 
  -2   4   9        6.41        5.62      1.88 o 
  -1   4   9       83.15      108.04     13.66 o 
   0   4   9      114.29      121.98     20.05 o 
   1   4   9      333.88      339.71     34.80 o 
   2   4   9       12.88       13.41      5.99 o 
   3   4   9       24.12       30.08     11.15 o 
   4   4   9        6.76        9.14     12.96 o 
   5   4   9        0.10       12.30     15.43 o 
  -6   5   9        0.53       33.97     20.23 o 
  -5   5   9       20.20       33.37     13.12 o 
  -4   5   9       73.38       75.30     24.58 o 
  -3   5   9      817.02      810.88     23.94 o 
  -2   5   9       50.56       50.10      7.55 o 
  -1   5   9     1008.01     1072.41     21.27 o 
   0   5   9       32.05       34.47      7.51 o 
   1   5   9      353.07      364.98     30.74 o 
   2   5   9      146.91      124.23     18.06 o 
   3   5   9       54.28       50.11     19.38 o 
   4   5   9      287.11      314.49     68.21 o 
   5   5   9       11.73       10.83     14.71 o 
  -6   6   9       23.31       54.48     27.05 o 
  -5   6   9        4.03       12.10     20.46 o 
  -4   6   9       46.96       33.53     10.71 o 
  -3   6   9      340.60      235.73     59.32 o 
  -2   6   9       40.87       42.51      9.03 o 
  -1   6   9      671.08      722.53     32.35 o 
   0   6   9      136.39      146.24     23.41 o 
   1   6   9      102.41       96.32     12.43 o 
   2   6   9      129.57      106.38     12.84 o 
   3   6   9      303.24      234.21     42.09 o 
   4   6   9        0.00       14.37      7.56 o 
   5   6   9        1.83       16.74     10.55 o 
  -6   7   9      194.44      228.78    111.22 o 
  -5   7   9       83.36       57.75     22.87 o 
  -4   7   9        8.40        9.19      5.38 o 
  -3   7   9      130.23      107.89     15.60 o 
  -2   7   9       15.64       15.40      5.00 o 
  -1   7   9       26.79       24.60      9.42 o 
   0   7   9      207.80      211.56     25.80 o 
   1   7   9       59.36       88.39     13.74 o 
   2   7   9       67.18       65.39     13.03 o 
   3   7   9        0.32        0.84      9.47 o 
   4   7   9       42.37       26.16     11.49 o 
  -6   8   9        5.82       15.51     14.17 o 
  -5   8   9       63.59       95.05     38.05 o 
  -4   8   9       59.40       45.61     11.83 o 
  -3   8   9      203.09      206.59     26.02 o 
  -2   8   9      228.51      246.23     31.19 o 
  -1   8   9      216.02      216.92     29.60 o 
   0   8   9     1668.35     1688.65     57.39 o 
   1   8   9       42.01       57.14     12.01 o 
   2   8   9       28.51       16.34     10.15 o 
   3   8   9      278.39      234.44     59.83 o 
   4   8   9       13.84       38.38     10.44 o 
  -5   9   9      108.04      170.13     66.05 o 
  -4   9   9       43.65       36.12      9.85 o 
  -3   9   9        1.06        1.12      5.39 o 
  -2   9   9       25.72       35.98      9.43 o 
  -1   9   9       97.58       89.32     15.91 o 
   0   9   9     1782.41     1837.75     46.67 o 
   1   9   9       77.63       64.82     13.18 o 
   2   9   9       20.93       30.16      9.53 o 
   3   9   9       21.02       45.29     15.84 o 
   4   9   9       49.27       34.62     13.21 o 
  -5  10   9       86.11       79.34     58.11 o 
  -4  10   9        1.39        3.56      3.56 o 
  -3  10   9       44.06       33.06      8.13 o 
  -2  10   9       14.46       32.51      9.74 o 
  -1  10   9      130.90      108.08     17.87 o 
   0  10   9        4.48       20.68      7.38 o 
   1  10   9        4.14       26.69     10.07 o 
   2  10   9        2.46        3.02      8.98 o 
   3  10   9        1.31       23.95     11.27 o 
  -5  11   9        0.18       36.82     23.88 o 
  -4  11   9       23.86       14.68      8.01 o 
  -3  11   9       73.94       63.57     12.96 o 
  -2  11   9       10.29        4.01      5.26 o 
  -1  11   9     1066.57     1103.95     43.04 o 
   0  11   9       35.44       40.38     13.12 o 
   1  11   9        7.29        4.11      8.50 o 
   2  11   9        1.02        9.89     14.66 o 
   3  11   9        3.41       21.18     10.71 o 
  -4  12   9      133.21      105.57     19.86 o 
  -3  12   9        3.41       19.78      8.33 o 
  -2  12   9        0.79       15.26      8.83 o 
  -1  12   9       88.28       69.10     17.25 o 
   0  12   9       66.43       45.92     11.94 o 
   1  12   9       33.34       36.58     12.58 o 
   2  12   9        7.44       28.65     12.25 o 
  -4  13   9        0.02       12.74      7.64 o 
  -3  13   9       83.34       73.94     21.66 o 
  -2  13   9        0.21        8.33      7.09 o 
  -1  13   9      248.52      215.23     44.22 o 
   0  13   9       25.31       18.09      9.07 o 
   1  13   9        4.03       14.45      7.45 o 
   2  13   9        3.70       23.61     11.65 o 
  -3  14   9        8.52       13.43      9.33 o 
  -2  14   9        0.59       12.91      6.35 o 
  -1  14   9       41.28       40.52     13.84 o 
   0  14   9        1.14        8.45      5.53 o 
   1  14   9       47.38       52.60     14.21 o 
  -1  15   9        4.45       36.13     25.64 o 
   0 -14  10       52.62       39.72     10.48 o 
   1 -14  10      201.93      174.37     40.88 o 
   2 -14  10        2.12        7.06     10.98 o 
  -2 -13  10       58.66       47.44     37.44 o 
  -1 -13  10        6.95       17.97     10.91 o 
   0 -13  10        0.69       23.45      9.70 o 
   1 -13  10       81.73       79.67     17.19 o 
   2 -13  10      281.33      231.89     44.68 o 
   3 -13  10       52.02       49.21     13.49 o 
  -2 -12  10        1.34       17.00     10.33 o 
  -1 -12  10       62.92       43.66     17.94 o 
   0 -12  10       30.56       30.95      9.63 o 
   1 -12  10       28.61       33.46      7.82 o 
   2 -12  10        8.23        9.65      5.86 o 
   3 -12  10       29.91       21.49      9.55 o 
   4 -12  10       44.28       64.14     19.83 o 
  -3 -11  10      126.28      121.99     34.03 o 
  -2 -11  10        1.31        9.84      8.22 o 
  -1 -11  10       53.87       46.58     11.91 o 
   0 -11  10       20.15       48.78     12.03 o 
   1 -11  10        9.28       20.86     15.96 o 
   2 -11  10      127.18      117.33     25.56 o 
   3 -11  10      149.51      105.12     34.49 o 
   4 -11  10      323.21      258.12     49.00 o 
  -3 -10  10       76.57       65.38     25.43 o 
  -2 -10  10      160.63      162.19     39.75 o 
  -1 -10  10       73.91       65.67     21.76 o 
   0 -10  10      139.71      132.18     38.43 o 
   1 -10  10        0.42        3.87      6.54 o 
   2 -10  10      115.02      131.81     23.00 o 
   3 -10  10        0.09       12.41      7.85 o 
   4 -10  10       94.32      100.90     27.91 o 
  -4  -9  10        7.60       41.74     16.14 o 
  -3  -9  10       16.80       14.33      7.40 o 
  -2  -9  10       69.21       62.61     16.04 o 
  -1  -9  10       12.40       13.43      6.07 o 
   0  -9  10       76.35      102.57     25.29 o 
   1  -9  10       68.66       71.67     15.38 o 
   2  -9  10      287.09      263.14     36.47 o 
   3  -9  10      332.44      280.41     33.55 o 
   4  -9  10       67.19       64.54     15.58 o 
   5  -9  10        0.03        5.68      8.69 o 
  -4  -8  10        1.70       18.94     29.74 o 
  -3  -8  10        0.34       14.52     13.71 o 
  -2  -8  10        9.59        9.84      8.06 o 
  -1  -8  10      585.67      590.46     25.82 o 
   0  -8  10      254.47      273.12     56.68 o 
   1  -8  10      504.06      507.42     63.77 o 
   2  -8  10       61.96       56.53     10.16 o 
   3  -8  10       22.51       27.76      7.75 o 
   4  -8  10       10.23       15.39      5.45 o 
   5  -8  10       34.25       40.28     17.50 o 
  -5  -7  10       15.58       56.37     43.05 o 
  -4  -7  10       28.88       14.00     29.63 o 
  -3  -7  10       26.03       31.36     16.54 o 
  -2  -7  10      897.76      972.98     41.47 o 
  -1  -7  10      131.26      180.59     38.23 o 
   0  -7  10       97.26       96.74     21.15 o 
   1  -7  10       46.62       51.36     13.63 o 
   2  -7  10      199.67      212.33     26.31 o 
   3  -7  10        4.56        8.89      5.65 o 
   4  -7  10      106.83      132.09     23.76 o 
   5  -7  10       12.26        9.22     12.80 o 
  -5  -6  10        5.19       -1.54     16.51 o 
  -4  -6  10        3.50       24.65     28.85 o 
  -3  -6  10       89.87       87.69     25.62 o 
  -2  -6  10      388.24      416.94     35.10 o 
  -1  -6  10        1.00        8.94      7.40 o 
   0  -6  10       16.94       24.11      8.00 o 
   1  -6  10        4.14       13.96     16.94 o 
   2  -6  10      731.78      718.76     49.89 o 
   3  -6  10        0.36        8.29      7.03 o 
   4  -6  10       69.16       71.81     12.50 o 
   5  -6  10      163.26      119.75     32.84 o 
  -5  -5  10       42.88       46.45     28.23 o 
  -4  -5  10       98.57       72.99     32.37 o 
  -3  -5  10     2021.26     2099.29     47.64 o 
  -2  -5  10       81.08       81.98     13.60 o 
  -1  -5  10        8.37       13.73      7.88 o 
   0  -5  10        2.15       12.93      5.41 o 
   1  -5  10      119.07      132.73     29.21 o 
   2  -5  10      257.32      297.35     47.68 o 
   3  -5  10        0.98       15.23      6.06 o 
   4  -5  10       35.29       28.51      7.50 o 
   5  -5  10      131.10      137.17     40.76 o 
  -5  -4  10       20.86       51.42     37.37 o 
  -4  -4  10       59.34       63.54     25.08 o 
  -3  -4  10      344.12      237.75    100.40 o 
  -2  -4  10      168.19      156.50     27.92 o 
  -1  -4  10       71.61       77.31     13.83 o 
   0  -4  10       36.69       44.47      9.19 o 
   1  -4  10      276.56      297.72     33.84 o 
   2  -4  10      235.15      262.14     32.57 o 
   3  -4  10        5.71       13.15      6.58 o 
   4  -4  10      107.03       97.00     15.81 o 
   5  -4  10        0.07        9.05      9.03 o 
  -5  -3  10       45.50       51.91     34.97 o 
  -4  -3  10      146.90      138.39     56.11 o 
  -3  -3  10        0.02        5.78      7.82 o 
  -2  -3  10      236.23      203.54     23.10 o 
  -1  -3  10       34.89       27.33      6.01 o 
   0  -3  10      119.76      141.19     28.48 o 
   1  -3  10      129.64      141.86     25.79 o 
   2  -3  10      244.71      275.37     40.86 o 
   3  -3  10       33.97       54.86     11.76 o 
   4  -3  10       38.52       39.94      8.63 o 
   5  -3  10       48.88       34.86      8.81 o 
  -6  -2  10       10.30        7.31     15.40 o 
  -5  -2  10       46.88       68.59     36.45 o 
  -4  -2  10      139.55      136.79     51.11 o 
  -3  -2  10      783.47      722.41     50.88 o 
  -2  -2  10       36.87       25.91      5.12 o 
  -1  -2  10      283.16      262.67     27.59 o 
   0  -2  10      163.54      147.04     27.33 o 
   1  -2  10       95.02      138.46     25.91 o 
   2  -2  10      327.81      387.61     64.02 o 
   3  -2  10       10.21        9.82      4.66 o 
   4  -2  10       50.90       60.59     10.97 o 
   5  -2  10       10.37       27.42     10.18 o 
  -6  -1  10       85.46       80.79     50.40 o 
  -5  -1  10      234.44      169.70     55.85 o 
  -4  -1  10       39.27       64.14     26.43 o 
  -3  -1  10       14.50       23.51     10.43 o 
  -2  -1  10      206.26      249.80     61.11 o 
  -1  -1  10      217.82      255.13     18.63 o 
   0  -1  10      653.89      640.12     25.41 o 
   1  -1  10        3.35        9.19      4.42 o 
   2  -1  10      373.19      406.41     52.18 o 
   3  -1  10       12.60        8.83      4.69 o 
   4  -1  10       12.71       15.21      7.69 o 
   5  -1  10       38.54       38.05     13.80 o 
  -6   0  10       22.56       21.14     29.80 o 
  -5   0  10       13.56       33.11     20.34 o 
  -4   0  10      104.90       59.91     25.08 o 
  -3   0  10       37.22       27.71     11.23 o 
  -2   0  10        5.66       -0.69     18.06 o 
  -1   0  10      130.73      152.83     13.86 o 
   0   0  10        4.15       10.90      3.39 o 
   1   0  10      577.63      615.59     77.98 o 
   2   0  10        9.37       17.00      6.41 o 
   3   0  10       80.89       54.85      9.67 o 
   4   0  10      337.85      367.91     64.12 o 
   5   0  10      112.70       96.22     25.86 o 
  -6   1  10       19.65       31.17     23.83 o 
  -5   1  10        1.46       10.08      9.42 o 
  -4   1  10      217.01      216.48     38.66 o 
  -3   1  10      333.49      328.28     76.03 o 
  -2   1  10      190.99      179.40     35.37 o 
  -1   1  10       71.69       73.80     10.34 o 
   0   1  10        3.93        5.87      3.21 o 
   1   1  10      313.65      383.80     40.05 o 
   2   1  10      216.22      220.52     38.04 o 
   3   1  10     1016.33      917.38     81.16 o 
   4   1  10       74.06       65.67     14.28 o 
   5   1  10       18.55       49.64     22.17 o 
  -6   2  10      340.14      376.17     57.40 o 
  -5   2  10      112.30      105.87     27.87 o 
  -4   2  10      101.94      118.76     26.10 o 
  -3   2  10      103.20      112.13     25.85 o 
  -2   2  10      117.23      149.59     35.13 o 
  -1   2  10      146.34      148.96     16.93 o 
   0   2  10      269.34      270.47     28.74 o 
   1   2  10      120.44      145.57     19.33 o 
   2   2  10      131.92      126.44     21.12 o 
   3   2  10      296.63      260.46     37.28 o 
   4   2  10      337.51      311.48     55.82 o 
   5   2  10        0.06       -5.82     11.00 o 
  -6   3  10      123.30      163.50     50.51 o 
  -5   3  10       67.37       79.79     22.65 o 
  -4   3  10       81.75       73.15     14.95 o 
  -3   3  10      206.55      219.36     40.52 o 
  -2   3  10       15.20       13.30      8.97 o 
  -1   3  10        9.46       14.58      2.85 o 
   0   3  10        0.92       15.61      4.38 o 
   1   3  10        5.02       19.03     13.30 o 
   2   3  10        2.03        6.35      3.86 o 
   3   3  10       22.78       36.26     10.73 o 
   4   3  10      188.90      172.43     35.14 o 
   5   3  10      359.19      287.76     73.16 o 
  -6   4  10       19.56       34.23     27.63 o 
  -5   4  10        6.50       11.75      6.96 o 
  -4   4  10       80.58       81.47     19.80 o 
  -3   4  10      636.54      704.68     63.91 o 
  -2   4  10      142.22      138.56     27.97 o 
  -1   4  10      575.64      527.46     50.22 o 
   0   4  10       91.44       89.84     13.50 o 
   1   4  10       12.05       14.69      4.65 o 
   2   4  10      104.63       99.46     14.86 o 
   3   4  10       37.59       48.61     24.14 o 
   4   4  10      305.50      275.15     52.64 o 
   5   4  10      360.50      366.61     80.76 o 
  -6   5  10        2.69       22.94     15.00 o 
  -5   5  10       11.44       18.81     10.36 o 
  -4   5  10      186.17      194.06     52.12 o 
  -3   5  10      567.58      458.35    105.62 o 
  -2   5  10       59.54       52.56      8.36 o 
  -1   5  10       80.46       81.64     12.37 o 
   0   5  10       45.48       40.05      9.14 o 
   1   5  10       29.18       35.40      9.79 o 
   2   5  10        1.94        6.45      4.19 o 
   3   5  10       11.35       35.68     15.57 o 
   4   5  10       55.05       47.89     12.28 o 
   5   5  10        0.84       -0.47     10.49 o 
  -6   6  10       91.42       78.08     47.00 o 
  -5   6  10       24.15       26.34     15.25 o 
  -4   6  10       22.30       25.64      9.44 o 
  -3   6  10        9.90       10.56      6.07 o 
  -2   6  10       61.61       49.21     10.50 o 
  -1   6  10       42.42       42.52      8.89 o 
   0   6  10        9.25       10.26      5.85 o 
   1   6  10      665.32      648.88     44.97 o 
   2   6  10      212.83      168.97     27.71 o 
   3   6  10        0.70       14.59     11.53 o 
   4   6  10        8.80       17.81     11.90 o 
  -5   7  10       48.49       20.74     35.83 o 
  -4   7  10        1.10       18.60      9.76 o 
  -3   7  10       15.07       18.79      5.95 o 
  -2   7  10      167.57      138.43     23.75 o 
  -1   7  10      103.60      105.80     18.45 o 
   0   7  10       16.90       12.87      7.63 o 
   1   7  10        1.54       13.44      7.15 o 
   2   7  10       57.40       44.58     12.21 o 
   3   7  10      150.49      145.51     25.25 o 
   4   7  10        3.42       21.93     11.15 o 
  -5   8  10      168.23      128.67     55.88 o 
  -4   8  10        3.10        7.31      7.99 o 
  -3   8  10       10.54       19.75     10.81 o 
  -2   8  10       20.48       33.73     10.63 o 
  -1   8  10        4.59       20.79      6.85 o 
   0   8  10       82.15       83.44     15.24 o 
   1   8  10        5.90       14.55      6.77 o 
   2   8  10       15.16       17.73      9.77 o 
   3   8  10       75.20       52.69     17.91 o 
   4   8  10        1.28        5.68      7.42 o 
  -5   9  10       38.95       52.28     44.80 o 
  -4   9  10      146.77      157.67     37.99 o 
  -3   9  10        4.08       11.59      5.82 o 
  -2   9  10       79.18       72.99     12.98 o 
  -1   9  10       53.35       46.68     10.22 o 
   0   9  10      372.52      368.10     58.66 o 
   1   9  10      151.09      137.88     21.53 o 
   2   9  10       19.63       12.92      7.46 o 
   3   9  10       78.90       70.13     21.30 o 
  -5  10  10        6.63       10.54     20.94 o 
  -4  10  10       22.15       53.09     15.16 o 
  -3  10  10      168.87      154.37     35.65 o 
  -2  10  10        4.40       10.61      8.38 o 
  -1  10  10      261.45      252.23     41.60 o 
   0  10  10      143.87      151.77     27.37 o 
   1  10  10       14.53       12.87      7.60 o 
   2  10  10       36.80       56.32     15.72 o 
   3  10  10        2.57       17.97     12.05 o 
  -4  11  10       55.87       62.53     20.52 o 
  -3  11  10      148.20      122.43     29.58 o 
  -2  11  10       14.64       23.84      7.60 o 
  -1  11  10       23.99       38.74      9.70 o 
   0  11  10      179.22      193.91     27.32 o 
   1  11  10       50.82       37.85     15.43 o 
   2  11  10       23.39       42.10     14.66 o 
  -4  12  10       21.99       18.11     17.03 o 
  -3  12  10       18.61       20.76     12.89 o 
  -2  12  10       18.82       10.11      8.47 o 
  -1  12  10       26.07       32.68     15.89 o 
   0  12  10        9.28       20.41      8.73 o 
   1  12  10      136.57      114.93     32.23 o 
   2  12  10        5.61       18.09     10.16 o 
  -3  13  10        0.02        5.69      8.28 o 
  -2  13  10       13.23       19.37      6.99 o 
  -1  13  10       10.45       22.44      8.67 o 
   0  13  10       20.42       12.68      6.81 o 
   1  13  10      103.91       93.08     25.21 o 
  -2  14  10        2.37       15.64      9.86 o 
  -1  14  10        0.67       12.08      6.71 o 
   0  14  10      224.89      188.94     41.57 o 
  -1 -13  11        1.34       13.49      5.85 o 
   0 -13  11        1.45       14.66      7.95 o 
   1 -13  11       17.69       10.83      6.56 o 
   2 -13  11        7.45        8.32      7.42 o 
  -2 -12  11        6.31       12.03     12.24 o 
  -1 -12  11        3.65       24.17      8.68 o 
   0 -12  11       10.76       28.24     15.63 o 
   1 -12  11       69.89       69.07     16.55 o 
   2 -12  11        0.01        6.32      6.73 o 
   3 -12  11        0.08        8.29      5.38 o 
  -2 -11  11       35.11       27.32     15.10 o 
  -1 -11  11       59.32       81.75     26.96 o 
   0 -11  11        0.31       14.49      8.43 o 
   1 -11  11      184.34      180.94     31.13 o 
   2 -11  11      243.40      239.60     40.84 o 
   3 -11  11        3.97       14.07      9.16 o 
   4 -11  11      246.35      208.45     58.23 o 
  -3 -10  11       31.03       77.62     47.17 o 
  -2 -10  11       21.45       10.15      6.98 o 
  -1 -10  11       50.77       51.09     10.07 o 
   0 -10  11       57.53       67.92     18.00 o 
   1 -10  11       17.52       14.51      8.70 o 
   2 -10  11       85.31       85.83     22.08 o 
   3 -10  11      101.79      112.56     20.98 o 
   4 -10  11       96.87       66.31     17.72 o 
  -3  -9  11      128.82      110.50     90.68 o 
  -2  -9  11       67.20       53.06     20.26 o 
  -1  -9  11      940.43      930.54     29.49 o 
   0  -9  11      113.75      119.47     24.15 o 
   1  -9  11       79.90       81.76     22.73 o 
   2  -9  11      149.34      145.44     25.68 o 
   3  -9  11        1.40        8.05      7.23 o 
   4  -9  11        2.36       11.27      6.26 o 
  -4  -8  11       67.87       64.57     25.43 o 
  -3  -8  11        5.47        9.19      7.11 o 
  -2  -8  11        2.33       10.25      7.51 o 
  -1  -8  11      348.36      281.58     55.13 o 
   0  -8  11        1.87       12.15      7.74 o 
   1  -8  11      118.57      118.66     27.10 o 
   2  -8  11      338.48      376.39     30.54 o 
   3  -8  11      299.82      278.23     40.18 o 
   4  -8  11        6.39       12.85      7.82 o 
   5  -8  11        3.68        9.03     14.80 o 
  -4  -7  11        7.38        7.68     15.80 o 
  -3  -7  11        0.29       -0.46     11.94 o 
  -2  -7  11       12.00        8.10      8.77 o 
  -1  -7  11       47.25       70.39     17.14 o 
   0  -7  11       28.84       38.99     10.82 o 
   1  -7  11       36.15       84.64     16.98 o 
   2  -7  11        0.05        3.65      7.26 o 
   3  -7  11       62.78       60.43     11.34 o 
   4  -7  11      211.79      199.12     29.59 o 
   5  -7  11       28.66       22.88     15.23 o 
  -4  -6  11       73.98       78.65     54.28 o 
  -3  -6  11       41.01       36.63     19.21 o 
  -2  -6  11      104.93       87.51     20.58 o 
  -1  -6  11       40.13       39.77      9.97 o 
   0  -6  11      301.14      343.53     22.73 o 
   1  -6  11      320.31      331.94     41.76 o 
   2  -6  11      208.82      254.09     42.27 o 
   3  -6  11        0.26        6.01      9.22 o 
   4  -6  11        4.22        6.93      4.75 o 
   5  -6  11        2.67       14.19     14.47 o 
  -5  -5  11       39.97       34.05     23.00 o 
  -4  -5  11       41.07       18.80     13.03 o 
  -3  -5  11       47.02       52.64     25.80 o 
  -2  -5  11       47.02       48.09     13.83 o 
  -1  -5  11        7.59       11.83      7.76 o 
   0  -5  11      108.67      117.07     22.56 o 
   1  -5  11      219.25      225.63     31.51 o 
   2  -5  11      720.73      802.83     56.38 o 
   3  -5  11        5.32        9.07      5.93 o 
   4  -5  11      199.58      191.05     39.94 o 
   5  -5  11      298.85      233.53     49.07 o 
  -5  -4  11        3.85       13.94      9.43 o 
  -4  -4  11        0.03        8.20      6.77 o 
  -3  -4  11      119.54      121.27     49.82 o 
  -2  -4  11      711.30      656.77     63.01 o 
  -1  -4  11      176.92      165.98     17.62 o 
   0  -4  11        0.25        6.88      5.36 o 
   1  -4  11       23.15       31.06     11.54 o 
   2  -4  11        0.63        3.30      7.47 o 
   3  -4  11       41.22       40.97      9.35 o 
   4  -4  11      106.95      103.70     23.97 o 
   5  -4  11       20.39       15.80      7.78 o 
  -5  -3  11        4.03       22.51     12.06 o 
  -4  -3  11       99.01       72.05     37.22 o 
  -3  -3  11      757.85      888.14     59.39 o 
  -2  -3  11       35.40       29.45      8.75 o 
  -1  -3  11        1.47        3.40      2.62 o 
   0  -3  11      190.72      207.38     27.88 o 
   1  -3  11        0.00       11.03     10.79 o 
   2  -3  11      134.01      174.97     30.86 o 
   3  -3  11       57.92       70.31     14.07 o 
   4  -3  11       76.45       58.27     18.32 o 
   5  -3  11        2.42       19.55     10.33 o 
  -5  -2  11       31.22       46.34     25.48 o 
  -4  -2  11      140.91      145.41     44.45 o 
  -3  -2  11      118.80      106.05     38.02 o 
  -2  -2  11      491.64      165.00    124.16 o 
  -1  -2  11      136.17      131.85     14.91 o 
   0  -2  11       36.95       35.28      9.70 o 
   1  -2  11       43.48       54.23     10.83 o 
   2  -2  11       85.67      115.06     21.06 o 
   3  -2  11      369.18      379.12     44.72 o 
   4  -2  11        0.01        5.80      6.89 o 
   5  -2  11        3.20        3.51     10.94 o 
  -5  -1  11       52.23       55.37     24.14 o 
  -4  -1  11       62.70       75.65     35.77 o 
  -3  -1  11        4.99       -1.43     19.40 o 
  -2  -1  11       10.75       46.45     16.37 o 
  -1  -1  11      763.09      782.62     22.43 o 
   0  -1  11      415.33      458.43     45.47 o 
   1  -1  11      187.52      208.36     34.20 o 
   2  -1  11       12.12       23.32     12.81 o 
   3  -1  11      614.60      650.45     38.02 o 
   4  -1  11       67.54       58.20     15.18 o 
   5  -1  11       22.16        9.15      6.76 o 
  -5   0  11      127.04      108.33     67.74 o 
  -4   0  11       15.13       39.62     17.63 o 
  -3   0  11      390.93      368.85     93.25 o 
  -2   0  11      174.55      150.13     58.88 o 
  -1   0  11       65.63       75.48     13.21 o 
   0   0  11      179.88      172.19     19.63 o 
   1   0  11      202.41      237.32     36.14 o 
   2   0  11      395.67      388.34     52.38 o 
   3   0  11       49.65       56.83     11.69 o 
   4   0  11        4.27        4.75      6.19 o 
   5   0  11       49.88       44.78     19.42 o 
  -6   1  11       93.49       58.82     44.68 o 
  -5   1  11       41.84       33.71     22.68 o 
  -4   1  11        4.25        7.51     13.29 o 
  -3   1  11      332.06      427.22     50.83 o 
  -2   1  11       11.90       13.85      9.86 o 
  -1   1  11      164.64      190.71     35.42 o 
   0   1  11       14.12       17.89      4.52 o 
   1   1  11        7.01       10.24      8.00 o 
   2   1  11     1013.61      864.61    117.47 o 
   3   1  11      194.68      178.10     29.85 o 
   4   1  11       46.82       34.03     10.32 o 
   5   1  11       11.48       10.89      9.58 o 
  -6   2  11        0.78       16.08      9.90 o 
  -5   2  11        0.04       12.54      8.47 o 
  -4   2  11      319.88      364.88     28.07 o 
  -3   2  11       72.66       92.78     30.05 o 
  -2   2  11      174.04      245.80     39.80 o 
  -1   2  11      449.83      449.65     33.69 o 
   0   2  11      661.49      653.60     55.14 o 
   1   2  11      439.42      439.38     59.10 o 
   2   2  11       14.29       15.63      7.06 o 
   3   2  11       83.24       89.85     17.85 o 
   4   2  11       47.53       51.09     15.34 o 
   5   2  11        1.13       13.22      8.14 o 
  -6   3  11        0.31       -3.77     20.94 o 
  -5   3  11      228.38      195.98     63.24 o 
  -4   3  11      101.73       95.53     24.62 o 
  -3   3  11      588.94      616.56     48.98 o 
  -2   3  11       17.76        8.97      5.53 o 
  -1   3  11       72.02       76.05      9.73 o 
   0   3  11      504.05      526.90     33.67 o 
   1   3  11      543.13      573.83     54.82 o 
   2   3  11       52.94       34.16     14.67 o 
   3   3  11        3.34        5.39      7.86 o 
   4   3  11      156.10      130.06     33.08 o 
   5   3  11       81.09       90.91     22.06 o 
  -6   4  11       18.46       28.77     19.48 o 
  -5   4  11       12.47       24.94     12.73 o 
  -4   4  11      167.74      163.75     43.95 o 
  -3   4  11      215.90      222.71     40.32 o 
  -2   4  11       61.74       38.26     16.00 o 
  -1   4  11        0.46        2.23      3.96 o 
   0   4  11      360.16      383.12     50.86 o 
   1   4  11      397.05      412.18     45.82 o 
   2   4  11       89.02      111.60     31.58 o 
   3   4  11       21.21       17.00     13.03 o 
   4   4  11       51.84       53.69     15.37 o 
   5   4  11       75.64       66.37     27.34 o 
  -5   5  11       49.07       61.24     20.41 o 
  -4   5  11        3.99       20.31     11.73 o 
  -3   5  11       22.81       48.00     14.92 o 
  -2   5  11      352.18      327.71     46.83 o 
  -1   5  11       34.49       32.54      7.25 o 
   0   5  11     1568.33     1611.65     52.34 o 
   1   5  11      477.86      455.17     52.44 o 
   2   5  11        0.01        6.84      7.95 o 
   3   5  11       29.19       21.95     10.86 o 
   4   5  11      188.84      171.94     49.35 o 
  -5   6  11        6.29       22.87     15.14 o 
  -4   6  11        3.52       12.22      8.79 o 
  -3   6  11       59.13       40.52     11.10 o 
  -2   6  11      218.07      235.50     29.56 o 
  -1   6  11       12.77       13.00      6.79 o 
   0   6  11       85.95       89.79     14.31 o 
   1   6  11        0.04       11.71     11.14 o 
   2   6  11        6.93       25.99     13.94 o 
   3   6  11       39.46       30.71     15.47 o 
   4   6  11        0.91       10.45     10.78 o 
  -5   7  11       24.57       35.11     24.17 o 
  -4   7  11       21.00       26.88      9.79 o 
  -3   7  11       16.09       16.78     16.07 o 
  -2   7  11      111.29       98.07     17.80 o 
  -1   7  11      135.79      124.10     23.77 o 
   0   7  11        0.43        8.92      6.60 o 
   1   7  11        0.02       12.46      6.25 o 
   2   7  11        8.62       17.05      9.31 o 
   3   7  11       49.77       76.24     18.66 o 
   4   7  11       11.95       18.30     13.99 o 
  -5   8  11        0.42       40.37     33.68 o 
  -4   8  11       55.90       65.73     23.61 o 
  -3   8  11       53.25       37.82     11.79 o 
  -2   8  11       65.75       61.15     13.54 o 
  -1   8  11      535.15      554.60     49.36 o 
   0   8  11      141.10      120.78     21.89 o 
   1   8  11       14.92       19.61      6.47 o 
   2   8  11       23.64       40.35     14.02 o 
   3   8  11        3.65       20.25      8.56 o 
  -5   9  11       67.81       77.48     36.14 o 
  -4   9  11       84.75       77.60     35.12 o 
  -3   9  11       38.72       38.05     11.94 o 
  -2   9  11       93.34      113.81     23.88 o 
  -1   9  11       21.46       29.51     13.76 o 
   0   9  11      656.02      671.62     48.99 o 
   1   9  11       27.10       28.90     12.78 o 
   2   9  11       14.75       37.31     16.00 o 
   3   9  11        1.01        2.87     11.03 o 
  -4  10  11        0.08       16.11     11.82 o 
  -3  10  11       68.18       52.30     13.18 o 
  -2  10  11       25.59       34.82      8.54 o 
  -1  10  11       12.93       12.71      5.57 o 
   0  10  11       78.58       90.33     18.47 o 
   1  10  11        0.12       14.12      7.16 o 
   2  10  11        0.01       34.34     11.34 o 
   3  10  11        6.72        9.77      9.69 o 
  -4  11  11       26.20       23.22     18.03 o 
  -3  11  11       72.13       48.82     17.34 o 
  -2  11  11        1.22       10.04      6.28 o 
  -1  11  11       18.29       35.88     12.33 o 
   0  11  11        1.80       11.40      5.19 o 
   1  11  11      299.53      232.77     53.40 o 
   2  11  11       14.05        8.35     10.77 o 
  -3  12  11       38.93       42.33     14.59 o 
  -2  12  11       20.67       12.57      8.30 o 
  -1  12  11        2.86       23.14      7.71 o 
   0  12  11       87.41       89.90     19.22 o 
   1  12  11      166.53      141.17     38.19 o 
  -3  13  11       27.13       13.19      7.49 o 
  -2  13  11       49.06       42.72     13.65 o 
  -1  13  11        7.35       19.75      7.89 o 
   0  13  11      373.55      277.22     80.53 o 
   1 -13  12        6.88       27.78     11.03 o 
  -1 -12  12       59.44       58.78     28.38 o 
   0 -12  12      114.27      102.70     27.07 o 
   1 -12  12        3.27       10.84      9.78 o 
   2 -12  12       55.54       47.75     13.85 o 
  -2 -11  12       55.47       33.19     19.50 o 
  -1 -11  12       54.16       49.02     18.84 o 
   0 -11  12        7.12       16.63      9.75 o 
   1 -11  12        1.22        9.74      5.46 o 
   2 -11  12       20.18       21.77      6.98 o 
   3 -11  12        0.35       11.98      6.29 o 
  -3 -10  12       12.89       17.28     18.77 o 
  -2 -10  12       35.11       28.45     34.43 o 
  -1 -10  12        0.21        0.57      8.76 o 
   0 -10  12       56.37       53.58     19.40 o 
   1 -10  12       17.15       22.88      7.40 o 
   2 -10  12       73.00       58.81     14.95 o 
   3 -10  12        9.67       12.92      8.53 o 
  -3  -9  12      144.78       65.94     54.08 o 
  -2  -9  12       82.65       72.74     23.63 o 
  -1  -9  12       21.92       22.74      7.53 o 
   0  -9  12       14.09       17.52      6.99 o 
   1  -9  12      128.99      108.54     22.26 o 
   2  -9  12      151.19      176.30     33.01 o 
   3  -9  12      254.50      287.25     42.61 o 
   4  -9  12       30.16       26.76      7.20 o 
  -3  -8  12      258.61      265.60    120.10 o 
  -2  -8  12       16.69       17.42      9.77 o 
  -1  -8  12      186.92      170.17     27.35 o 
   0  -8  12       51.17       53.68     10.68 o 
   1  -8  12        0.42        4.08      9.53 o 
   2  -8  12      186.26      213.22     35.75 o 
   3  -8  12       48.70       51.91      9.48 o 
   4  -8  12       10.96       16.63      5.16 o 
  -4  -7  12       83.30       48.57     12.40 o 
  -3  -7  12        0.66       21.43     16.66 o 
  -2  -7  12      117.58       84.75     23.99 o 
  -1  -7  12       57.08       53.60     15.10 o 
   0  -7  12        7.85       14.84     24.04 o 
   1  -7  12       62.45       43.22     10.65 o 
   2  -7  12      106.09       95.40     20.38 o 
   3  -7  12       21.16       40.56      9.04 o 
   4  -7  12        6.37        3.07      6.90 o 
  -4  -6  12       30.20       20.91     18.08 o 
  -3  -6  12      208.82      219.84     94.85 o 
  -2  -6  12      600.25      619.26     53.35 o 
  -1  -6  12        2.84        9.54      5.79 o 
   0  -6  12      357.20      376.48     21.88 o 
   1  -6  12       15.08       20.59      6.60 o 
   2  -6  12      397.13      415.88     58.17 o 
   3  -6  12       89.79       95.35     18.45 o 
   4  -6  12       16.55       10.41      5.16 o 
   5  -6  12      192.59      191.35     84.68 o 
  -4  -5  12        2.10       17.88     16.63 o 
  -3  -5  12        0.02       15.11     13.17 o 
  -2  -5  12       14.63       14.74     23.23 o 
  -1  -5  12       77.25       76.39     24.88 o 
   0  -5  12       14.82       20.76      8.73 o 
   1  -5  12      542.61      581.97     40.39 o 
   2  -5  12       16.41       20.73      8.16 o 
   3  -5  12        8.56       12.54      6.03 o 
   4  -5  12       18.86       26.89      9.61 o 
   5  -5  12       55.14       65.60     16.70 o 
  -5  -4  12        6.10       25.74     14.77 o 
  -4  -4  12       60.72       50.28     30.85 o 
  -3  -4  12      297.32      315.71    133.19 o 
  -2  -4  12       12.71        6.77      7.28 o 
  -1  -4  12       31.25       20.03      4.83 o 
   0  -4  12        0.05       13.04      7.07 o 
   1  -4  12      139.54      176.41     31.38 o 
   2  -4  12       32.15       34.35     12.47 o 
   3  -4  12       36.33       35.90      7.18 o 
   4  -4  12       49.33       70.24     18.11 o 
   5  -4  12      108.86       90.96     30.04 o 
  -5  -3  12        3.81        5.74     13.11 o 
  -4  -3  12      162.79      107.88     37.97 o 
  -3  -3  12       83.27      117.27     42.62 o 
  -2  -3  12       90.70       84.16     13.74 o 
  -1  -3  12      709.03      745.39     75.55 o 
   0  -3  12        7.40        9.70      5.67 o 
   1  -3  12        1.83       11.74      8.65 o 
   2  -3  12       14.25       20.73      9.01 o 
   3  -3  12      418.50      496.89     38.05 o 
   4  -3  12        2.25       19.63      8.00 o 
   5  -3  12       55.57       58.89     15.87 o 
  -5  -2  12      150.63      168.10     73.82 o 
  -4  -2  12       41.41       35.88     30.28 o 
  -3  -2  12      111.70      125.10     43.31 o 
  -2  -2  12       45.48       79.91     28.88 o 
  -1  -2  12       49.26       44.18      9.28 o 
   0  -2  12       23.54       33.16     12.57 o 
   1  -2  12      346.02      358.43     56.37 o 
   2  -2  12       77.75       74.55     17.01 o 
   3  -2  12      840.56      898.46     34.44 o 
   4  -2  12        7.48       22.03     10.02 o 
   5  -2  12       53.43       55.07     17.43 o 
  -5  -1  12        9.19       21.14     25.34 o 
  -4  -1  12      299.76      321.03    105.30 o 
  -3  -1  12      195.16      193.15     75.79 o 
  -2  -1  12      120.31      103.45     45.40 o 
  -1  -1  12       41.75       50.91     12.47 o 
   0  -1  12      552.90      551.36     42.82 o 
   1  -1  12      129.25      124.30     22.60 o 
   2  -1  12      104.13       67.42     33.88 o 
   3  -1  12        3.24       15.27      7.76 o 
   4  -1  12       77.53       78.83     19.33 o 
   5  -1  12       24.44       17.11      9.14 o 
  -5   0  12        0.01       15.66     15.14 o 
  -4   0  12       62.68       64.45     22.88 o 
  -3   0  12        0.61       23.17     14.11 o 
  -2   0  12        0.04       24.57     19.83 o 
  -1   0  12      206.60      218.43     20.89 o 
   0   0  12      238.22      255.06     36.91 o 
   1   0  12       32.41       61.85     13.64 o 
   2   0  12     1204.68     1378.21    142.84 o 
   3   0  12       33.13       43.87     14.09 o 
   4   0  12        1.94        4.84     11.05 o 
   5   0  12       28.35       39.01     13.09 o 
  -5   1  12        2.21       23.94     19.91 o 
  -4   1  12        9.61       16.91     11.77 o 
  -3   1  12       39.86       41.22     14.08 o 
  -2   1  12       77.06       86.85     30.00 o 
  -1   1  12       74.58       71.00     16.39 o 
   0   1  12       13.36       17.39      9.00 o 
   1   1  12      162.26      177.63     32.06 o 
   2   1  12       62.43       67.34     15.20 o 
   3   1  12       10.28        3.61      7.73 o 
   4   1  12       79.02       84.83     23.37 o 
   5   1  12       36.76       27.42     12.80 o 
  -5   2  12       63.58       55.93     23.77 o 
  -4   2  12       61.71       90.89     26.78 o 
  -3   2  12      105.75      116.31     25.75 o 
  -2   2  12      120.66      139.07     31.68 o 
  -1   2  12      192.79      166.27     21.39 o 
   0   2  12       48.03       48.68     12.67 o 
   1   2  12      225.68      223.96     39.53 o 
   2   2  12      396.01      384.08     67.05 o 
   3   2  12        2.18       12.53      9.36 o 
   4   2  12        3.42        6.67      8.56 o 
  -5   3  12        2.07        8.40      9.23 o 
  -4   3  12      132.91      126.26     38.01 o 
  -3   3  12       32.08       38.39     18.99 o 
  -2   3  12      204.32       96.02     74.12 o 
  -1   3  12       11.55        9.96      4.27 o 
   0   3  12       26.94       33.95     10.97 o 
   1   3  12       84.15       79.58     17.04 o 
   2   3  12      150.90      138.58     26.02 o 
   3   3  12        8.00       14.75      8.23 o 
   4   3  12       47.86       45.18     12.51 o 
  -5   4  12      128.57      127.45     33.68 o 
  -4   4  12       48.12       53.62     17.28 o 
  -3   4  12      108.96      102.03     23.66 o 
  -2   4  12      217.06      164.47     50.45 o 
  -1   4  12       32.97       31.07     17.93 o 
   0   4  12       81.13      108.54     20.09 o 
   1   4  12       38.14       50.66     16.34 o 
   2   4  12       24.91       18.63     11.03 o 
   3   4  12      109.28      118.21     24.08 o 
   4   4  12        5.67       13.69     11.42 o 
  -5   5  12       15.13       30.82     18.68 o 
  -4   5  12       32.90       17.55     16.68 o 
  -3   5  12        9.62       13.60      8.35 o 
  -2   5  12        4.83        8.47      4.98 o 
  -1   5  12       58.06       48.71     12.71 o 
   0   5  12        0.00       11.29      7.00 o 
   1   5  12      677.87      782.35     55.01 o 
   2   5  12        9.26       15.18     11.27 o 
   3   5  12       30.13       31.16     11.69 o 
   4   5  12       35.94       36.00     12.62 o 
  -5   6  12       23.84       13.51      9.88 o 
  -4   6  12        3.99       12.66     10.10 o 
  -3   6  12       65.51       82.96     41.37 o 
  -2   6  12      261.29      239.88     39.09 o 
  -1   6  12      116.48      102.37     16.46 o 
   0   6  12       86.85       73.58     12.21 o 
   1   6  12       25.60       18.72      6.97 o 
   2   6  12       71.86       88.36     27.39 o 
   3   6  12      122.97       85.95     24.51 o 
   4   6  12      136.17       88.53     56.54 o 
  -5   7  12       14.54       17.06     20.23 o 
  -4   7  12       17.66       18.56      9.59 o 
  -3   7  12        7.69       18.84      9.76 o 
  -2   7  12       13.29       20.29     10.97 o 
  -1   7  12      789.41      811.98     34.83 o 
   0   7  12      128.63      114.95     15.77 o 
   1   7  12        0.42       12.17     11.68 o 
   2   7  12      102.74       97.64     26.85 o 
   3   7  12        0.76       17.61      8.59 o 
  -5   8  12       29.85       43.34     23.31 o 
  -4   8  12      261.97      300.47     60.92 o 
  -3   8  12      133.91      139.32     36.23 o 
  -2   8  12        1.89       13.68      4.68 o 
  -1   8  12      484.52      453.44     49.08 o 
   0   8  12        0.65        8.32      5.59 o 
   1   8  12      254.82      194.34     38.19 o 
   2   8  12        0.55        7.70     20.26 o 
   3   8  12       15.30       16.41     12.73 o 
  -4   9  12       14.41       23.21     14.87 o 
  -3   9  12       73.75       73.69     34.45 o 
  -2   9  12      413.40      299.74     63.38 o 
  -1   9  12       27.96       49.74     12.27 o 
   0   9  12        2.44       19.23      5.78 o 
   1   9  12       25.75       27.40     11.57 o 
   2   9  12        6.66       13.61     13.61 o 
   3   9  12        0.22       21.99     11.24 o 
  -4  10  12       19.17       25.81     12.13 o 
  -3  10  12        2.15       11.27      9.42 o 
  -2  10  12        1.17       25.92      9.56 o 
  -1  10  12       27.25       15.14      7.97 o 
   0  10  12        5.86       21.46      7.94 o 
   1  10  12      141.39       93.96     29.90 o 
   2  10  12        1.53       11.83     14.94 o 
  -3  11  12        9.04       17.82     11.50 o 
  -2  11  12      102.33      105.34     23.99 o 
  -1  11  12       67.95       59.68     15.58 o 
   0  11  12       53.93       34.37     10.10 o 
   1  11  12       57.24       53.68     17.57 o 
  -3  12  12        0.02       13.92      7.04 o 
  -2  12  12      154.06      140.72     34.64 o 
  -1  12  12        2.49       17.01      7.33 o 
   0  12  12      179.33      128.00     32.91 o 
   0 -12  13        0.02        9.63     10.31 o 
   1 -12  13       40.00       28.32     12.34 o 
  -1 -11  13       64.38       45.42     20.36 o 
   0 -11  13      105.83      124.80     31.47 o 
   1 -11  13       38.02       31.20     16.01 o 
   2 -11  13       38.62       46.58     14.80 o 
  -2 -10  13        5.85       40.17     35.88 o 
  -1 -10  13       54.59       27.99     17.75 o 
   0 -10  13       63.87       74.94     15.76 o 
   1 -10  13        4.07        2.13      8.92 o 
   2 -10  13        5.47       15.68      6.66 o 
   3 -10  13        0.03       11.23      7.84 o 
  -2  -9  13       30.96       43.62     30.23 o 
  -1  -9  13      193.82      168.49     40.31 o 
   0  -9  13      144.42      143.75     31.13 o 
   1  -9  13       37.26       36.13     13.23 o 
   2  -9  13        0.24        6.78     12.00 o 
   3  -9  13       35.54       27.56      8.50 o 
  -3  -8  13       93.68       64.85     38.74 o 
  -2  -8  13      327.06      319.20    106.85 o 
  -1  -8  13        1.66       18.30     14.16 o 
   0  -8  13      103.18      102.35     29.45 o 
   1  -8  13        0.80        6.67      5.03 o 
   2  -8  13        0.36       17.32      8.51 o 
   3  -8  13      124.49      116.66     23.26 o 
   4  -8  13       30.08       28.56     10.63 o 
  -3  -7  13      222.86      178.61     86.11 o 
  -2  -7  13       12.85       16.71     15.23 o 
  -1  -7  13      106.79       99.50     22.03 o 
   0  -7  13      346.03      385.79     20.82 o 
   1  -7  13       73.65       76.96     18.67 o 
   2  -7  13      106.11       80.82     30.80 o 
   3  -7  13        0.19       13.05      7.15 o 
   4  -7  13        0.64        8.20      5.72 o 
  -4  -6  13       70.27       60.17     28.40 o 
  -3  -6  13       87.57       49.91     29.23 o 
  -2  -6  13       87.09      160.61     60.28 o 
  -1  -6  13      261.39      226.64     55.65 o 
   0  -6  13      129.47      157.59     37.40 o 
   1  -6  13       17.43       17.48      5.33 o 
   2  -6  13       28.65       34.12      8.40 o 
   3  -6  13       46.09       35.37      8.07 o 
   4  -6  13        1.26       14.70      6.81 o 
  -4  -5  13       40.39       39.17     21.80 o 
  -3  -5  13      153.15      172.87     64.11 o 
  -2  -5  13      123.41      120.42     61.94 o 
  -1  -5  13        0.76        4.24      5.81 o 
   0  -5  13       50.45       57.26     15.14 o 
   1  -5  13       37.34       46.83     14.24 o 
   2  -5  13      284.96      323.14     39.45 o 
   3  -5  13      414.20      427.03     46.83 o 
   4  -5  13        0.00       12.94      6.89 o 
  -4  -4  13       87.34       97.50     39.00 o 
  -3  -4  13       16.90       19.77     13.20 o 
  -2  -4  13      377.66      354.02     80.88 o 
  -1  -4  13      241.36      223.72     18.99 o 
   0  -4  13        0.01        7.51      4.99 o 
   1  -4  13      171.69      205.87     24.81 o 
   2  -4  13       88.55       89.18     18.22 o 
   3  -4  13        0.00       17.17      7.91 o 
   4  -4  13        9.68       12.59      8.75 o 
  -4  -3  13        7.96       29.31     11.46 o 
  -3  -3  13        0.01       31.71     24.94 o 
  -2  -3  13       36.37       43.54     17.60 o 
  -1  -3  13       19.94       23.45      7.32 o 
   0  -3  13       10.39       18.54      7.05 o 
   1  -3  13        5.49        7.59      5.97 o 
   2  -3  13       27.87       47.80     12.31 o 
   3  -3  13       44.62       52.57     10.86 o 
   4  -3  13        1.13       10.91      8.75 o 
  -5  -2  13        0.23        7.26     12.63 o 
  -3  -2  13       64.42      122.99     36.97 o 
  -2  -2  13       21.24       14.03     11.91 o 
  -1  -2  13      270.68      299.92     26.48 o 
   0  -2  13      100.06      118.57     20.26 o 
   1  -2  13      121.11      120.60     23.40 o 
   2  -2  13       45.46       34.94     13.51 o 
   3  -2  13        6.12       17.84      9.65 o 
   4  -2  13       24.01       24.66     10.49 o 
  -5  -1  13       64.57       71.31     59.22 o 
  -4  -1  13      194.62      235.86     75.82 o 
  -3  -1  13        0.45       15.48     16.46 o 
  -2  -1  13       45.37       21.20     13.03 o 
  -1  -1  13        4.86        3.28      3.76 o 
   0  -1  13      661.45      675.05     44.42 o 
   1  -1  13      537.62      540.86     70.72 o 
   2  -1  13       14.65        8.71      9.66 o 
   3  -1  13       25.40       36.57     15.30 o 
   4  -1  13        0.83       18.10     11.01 o 
  -5   0  13        5.62       21.66     18.83 o 
  -4   0  13      188.61      165.93     53.88 o 
  -3   0  13        4.62       -7.40     20.08 o 
  -2   0  13       36.00       51.31     28.65 o 
  -1   0  13      274.91      308.49     20.48 o 
   0   0  13      111.86      148.11     32.47 o 
   1   0  13       29.55       35.00     15.36 o 
   2   0  13       60.68       71.33     20.48 o 
   3   0  13       95.38       89.38     20.68 o 
   4   0  13        0.03        5.36      8.68 o 
  -5   1  13        0.04       15.46     12.91 o 
  -4   1  13       40.73       63.57     35.63 o 
  -3   1  13       44.09       57.34     18.74 o 
  -2   1  13       14.46       45.28     30.51 o 
  -1   1  13        9.72       16.44      5.57 o 
   0   1  13       36.07       27.19      7.73 o 
   1   1  13      275.21      276.10     34.40 o 
   2   1  13       42.79       38.37     14.64 o 
   3   1  13        2.01        9.99      6.70 o 
   4   1  13       49.36       37.90     16.54 o 
  -5   2  13       41.09       28.64     25.92 o 
  -4   2  13        4.32       -0.93      9.95 o 
  -3   2  13       49.73       60.06     18.54 o 
  -2   2  13      183.96      178.49     42.07 o 
  -1   2  13      101.82       82.78     16.67 o 
   0   2  13      139.36      133.08     23.07 o 
   1   2  13       67.08       59.02     31.71 o 
   2   2  13       19.96       15.12      7.11 o 
   3   2  13       73.70       61.95     16.62 o 
   4   2  13       35.55       29.57     12.76 o 
  -5   3  13       49.94       44.73     23.54 o 
  -4   3  13       94.64       84.33     22.44 o 
  -3   3  13       29.51       59.86     19.47 o 
  -2   3  13       35.68       32.50     16.13 o 
  -1   3  13       52.62       49.16      8.80 o 
   0   3  13       20.51       40.34     20.10 o 
   1   3  13       68.25       68.87     19.53 o 
   2   3  13       34.44       25.41      9.32 o 
   3   3  13       42.58       37.46     10.30 o 
   4   3  13       82.81       36.85     14.44 o 
  -5   4  13        0.70        6.97     10.70 o 
  -4   4  13       46.58       57.83     19.05 o 
  -3   4  13      202.34      155.29     35.82 o 
  -2   4  13        2.22       14.94     14.30 o 
  -1   4  13       10.38       12.79      6.09 o 
   0   4  13       43.74       45.47      8.46 o 
   1   4  13        0.01       10.02      6.01 o 
   2   4  13        0.09       12.03     11.37 o 
   3   4  13       84.28       74.48     21.45 o 
   4   4  13        2.26       10.30     12.40 o 
  -5   5  13       29.48       41.47     15.87 o 
  -4   5  13       10.33       23.61     15.43 o 
  -3   5  13       15.09       32.25     18.78 o 
  -2   5  13      704.93      759.57    101.10 o 
  -1   5  13       98.44       91.11     17.21 o 
   0   5  13      405.51      393.19     41.96 o 
   1   5  13      155.38      161.81     42.78 o 
   2   5  13       30.85        8.08     10.40 o 
   3   5  13       11.97       13.41      7.96 o 
  -5   6  13       33.82       32.86     16.78 o 
  -4   6  13        4.50       11.95      8.78 o 
  -3   6  13       59.60       67.35     18.92 o 
  -2   6  13       25.80       29.51     14.17 o 
  -1   6  13       63.28       55.06      8.94 o 
   0   6  13       82.77       82.79     16.55 o 
   1   6  13       39.58       28.78      8.81 o 
   2   6  13      113.32       75.40     15.81 o 
   3   6  13        6.32       19.12      9.58 o 
  -4   7  13       22.23       21.75     14.43 o 
  -3   7  13        0.13       24.17     17.14 o 
  -2   7  13        0.27        8.45     12.29 o 
  -1   7  13      135.26      148.24     28.76 o 
   0   7  13        3.42       11.04      7.25 o 
   1   7  13       54.94       42.06     10.95 o 
   2   7  13        3.60       12.04      7.51 o 
   3   7  13        2.04       28.75     10.94 o 
  -4   8  13        0.04       21.24      9.25 o 
  -3   8  13       59.84       72.36     22.99 o 
  -2   8  13      142.82      131.25     30.62 o 
  -1   8  13       33.12       27.95      7.51 o 
   0   8  13       90.36       99.90     20.36 o 
   1   8  13        0.04        9.22      4.74 o 
   2   8  13        0.11       13.28      9.48 o 
  -4   9  13      185.52      148.60     48.81 o 
  -3   9  13        0.71       24.45     13.12 o 
  -2   9  13       54.13       51.41     16.48 o 
  -1   9  13       19.70       29.92      8.62 o 
   0   9  13       31.12       24.56      8.13 o 
   1   9  13      246.63      177.64     38.78 o 
   2   9  13       36.76       34.27     23.69 o 
  -3  10  13       12.67       16.93      9.33 o 
  -2  10  13       60.36       55.18     23.19 o 
  -1  10  13       65.84       37.73     12.72 o 
   0  10  13       52.77       39.87     16.06 o 
   1  10  13       10.06       32.50     20.46 o 
  -3  11  13        3.36       32.91     15.95 o 
  -2  11  13       27.31       26.26     13.91 o 
  -1  11  13        0.01       11.42      5.83 o 
   0  11  13        3.50        4.54      7.30 o 
  -1 -10  14        1.77        4.09      4.69 o 
   0 -10  14       66.77       84.51     27.44 o 
   1 -10  14       10.44       15.83      8.51 o 
   2 -10  14       31.41       29.54     12.08 o 
  -2  -9  14       12.01       22.48     25.43 o 
  -1  -9  14      199.48      106.20     45.67 o 
   0  -9  14      273.20      325.83     38.82 o 
   1  -9  14       23.14       30.05     14.16 o 
   2  -9  14       25.04       30.71     11.64 o 
  -2  -8  14       47.45       44.20     21.28 o 
  -1  -8  14       43.55       50.71     15.35 o 
   0  -8  14      220.23      172.28     45.86 o 
   1  -8  14       79.56       75.00     20.77 o 
   2  -8  14       26.06       27.89     11.66 o 
   3  -8  14       16.41       20.43      7.61 o 
  -3  -7  14       17.69       23.37     14.77 o 
  -2  -7  14        0.01        8.88     11.31 o 
  -1  -7  14       75.41       88.07     25.83 o 
   0  -7  14       83.65       57.79     20.91 o 
   1  -7  14        8.52       14.45     11.77 o 
   2  -7  14       75.01       70.58     16.72 o 
   3  -7  14      117.56      104.86     14.55 o 
  -3  -6  14       29.11       25.91     19.46 o 
  -2  -6  14       24.01       18.91     12.57 o 
  -1  -6  14       75.63       78.74     25.85 o 
   0  -6  14        0.41        8.85      5.63 o 
   1  -6  14      158.06      157.67     39.12 o 
   2  -6  14      158.47      165.96     30.46 o 
   3  -6  14      190.20      123.32     34.75 o 
  -3  -5  14       89.60      115.93     46.42 o 
  -2  -5  14        0.12       29.45     25.28 o 
  -1  -5  14      147.50      143.30     32.41 o 
   0  -5  14       37.01       32.62      8.48 o 
   1  -5  14       29.93       34.23      8.77 o 
   2  -5  14        0.82       10.89      6.77 o 
   3  -5  14       52.23       46.95     10.80 o 
   4  -5  14        1.42       -2.11      6.23 o 
  -4  -4  14       32.82       62.88     29.43 o 
  -3  -4  14        1.10        7.43     11.11 o 
  -1  -4  14        2.20       10.83      3.36 o 
   0  -4  14       14.45       14.33      5.66 o 
   1  -4  14       12.71       23.45     22.03 o 
   2  -4  14      790.67      891.83     33.57 o 
   3  -4  14      111.28      134.04     23.76 o 
   4  -4  14       23.20       23.10      6.62 o 
  -4  -3  14       13.65       18.80     12.74 o 
  -3  -3  14       38.32      108.08     33.03 o 
  -2  -3  14       76.78       65.39     28.77 o 
  -1  -3  14      289.02      287.43     18.47 o 
   0  -3  14        3.92       16.77      5.25 o 
   1  -3  14      135.57      157.90     34.17 o 
   2  -3  14        0.29        5.94      6.76 o 
   3  -3  14       19.35       25.88     10.10 o 
   4  -3  14        0.19       13.53      6.51 o 
  -4  -2  14        1.64       12.28      8.43 o 
  -3  -2  14      133.53      160.61     72.54 o 
  -2  -2  14        1.85       26.77     20.68 o 
  -1  -2  14      105.84       68.56     21.46 o 
   0  -2  14       17.57       37.35     10.32 o 
   1  -2  14       33.44       54.66     15.90 o 
   2  -2  14       32.41       15.69     14.80 o 
   3  -2  14      343.02      292.35     57.71 o 
   4  -2  14       31.87       25.19      9.89 o 
  -4  -1  14      101.70       66.59     31.83 o 
  -3  -1  14      221.26      251.29     90.13 o 
  -2  -1  14        9.87       32.20     27.28 o 
  -1  -1  14        0.02        3.76      2.44 o 
   0  -1  14      342.46      368.81     46.72 o 
   1  -1  14       56.22       50.96     14.72 o 
   2  -1  14       74.93       76.65     23.42 o 
   3  -1  14       18.78       18.62      9.62 o 
   4  -1  14       24.66       23.18      9.52 o 
  -4   0  14      231.87      238.78    106.99 o 
  -3   0  14       26.98       15.11      9.94 o 
  -2   0  14      100.62      119.99     42.20 o 
  -1   0  14        7.36        8.67      4.27 o 
   0   0  14      172.28      184.13     28.99 o 
   1   0  14       19.36       23.13      8.13 o 
   2   0  14       15.47       33.69     17.08 o 
   3   0  14        8.05        9.55     10.20 o 
   4   0  14      150.44      118.31     29.96 o 
  -4   1  14       14.88       31.14     30.17 o 
  -3   1  14       78.71      117.10     33.51 o 
  -2   1  14       42.84       37.08     30.57 o 
  -1   1  14       47.18       41.17     12.36 o 
   0   1  14        0.25       -1.70      8.76 o 
   1   1  14        1.48        8.23      7.26 o 
   2   1  14       12.28       25.07     10.47 o 
   3   1  14      286.71      236.42     51.16 o 
   4   1  14      103.13       70.00     27.91 o 
  -4   2  14       62.74       64.54     30.83 o 
  -3   2  14       22.32       26.03     16.88 o 
  -2   2  14        5.47       17.03     11.23 o 
  -1   2  14        7.04        9.56      4.66 o 
   0   2  14       14.37       10.89      5.33 o 
   1   2  14       69.42       85.46     18.33 o 
   2   2  14        3.88        5.60      7.00 o 
   3   2  14      275.51      235.22     61.35 o 
   4   2  14       10.48       15.17      6.09 o 
  -4   3  14       30.02       28.23     17.71 o 
  -3   3  14       35.85       22.93     13.05 o 
  -2   3  14      212.13      236.78     49.88 o 
  -1   3  14      323.89      274.49     46.32 o 
   0   3  14      242.18      229.29     44.13 o 
   1   3  14       18.53       20.86     11.06 o 
   2   3  14       70.87       33.40     22.00 o 
   3   3  14        2.85        9.91      6.72 o 
  -4   4  14       45.50       58.28     24.33 o 
  -3   4  14      379.82      371.52     86.82 o 
  -2   4  14      106.85      132.91     31.13 o 
  -1   4  14      249.16      213.07     33.01 o 
   0   4  14        3.31       20.75      8.28 o 
   1   4  14       72.42       71.65     19.58 o 
   2   4  14      152.18      125.18     37.48 o 
   3   4  14        0.23       12.70      9.27 o 
  -4   5  14        1.68       17.23     10.35 o 
  -3   5  14       80.29       77.86     27.28 o 
  -2   5  14      229.29      198.00     34.40 o 
  -1   5  14       21.18       22.14      5.51 o 
   0   5  14       18.54       19.31      8.50 o 
   1   5  14        0.01        8.62      8.07 o 
   2   5  14       81.29       66.12     20.20 o 
   3   5  14       10.65       14.69      7.95 o 
  -4   6  14        6.65       15.07      8.77 o 
  -3   6  14       17.58       43.39     13.96 o 
  -2   6  14       15.07       22.43     12.14 o 
  -1   6  14       38.28       40.31     14.84 o 
   0   6  14       37.19       23.14      9.00 o 
   1   6  14       63.61       52.31     23.78 o 
   2   6  14       15.66       32.65     22.13 o 
   3   6  14        2.46       18.06     12.20 o 
  -4   7  14       16.74       25.43     17.56 o 
  -3   7  14       13.75       26.10     11.84 o 
  -2   7  14        0.87       15.69     11.88 o 
  -1   7  14       55.50       39.02     14.31 o 
   0   7  14        2.18       14.46      7.57 o 
   1   7  14       11.14       15.51      8.06 o 
   2   7  14        1.72        8.77     11.00 o 
  -3   8  14       57.76       75.88     18.93 o 
  -2   8  14        2.11       11.08      7.88 o 
  -1   8  14       57.49       37.89     14.08 o 
   0   8  14        2.89        8.69      6.62 o 
   1   8  14        5.27        9.39      8.85 o 
   2   8  14        0.38       26.55     11.99 o 
  -3   9  14       31.93       61.06     15.67 o 
  -2   9  14        3.97        9.41      7.25 o 
  -1   9  14       32.76       31.42      9.21 o 
   0   9  14      136.53      104.85     19.96 o 
   1   9  14       23.26       15.59      8.15 o 
  -2  10  14        6.87        8.31      7.33 o 
  -1  10  14       19.02       27.35     10.18 o 
   0  10  14        9.36        6.86      6.67 o 
  -1  -9  15       36.04       45.57     28.60 o 
   0  -9  15       39.12       45.47     12.74 o 
   1  -9  15       53.88       49.25     14.14 o 
  -1  -8  15      141.21      119.27     53.68 o 
   0  -8  15        0.91        5.99      6.61 o 
   1  -8  15        7.30        1.82      7.99 o 
   2  -8  15        7.22        7.72      6.19 o 
  -2  -7  15       50.21       48.54     31.63 o 
  -1  -7  15       32.47       45.05     23.68 o 
   0  -7  15       56.67       50.75     21.48 o 
   1  -7  15      170.73      155.09     41.66 o 
   2  -7  15       94.04       65.84     23.61 o 
  -3  -6  15       10.54       18.91     27.40 o 
  -2  -6  15        5.65       38.68     18.71 o 
  -1  -6  15        0.27       13.51     15.54 o 
   0  -6  15       18.33       18.33     12.71 o 
   1  -6  15        2.06        1.58      5.10 o 
   2  -6  15        1.26       15.48     15.01 o 
   3  -6  15       57.47       60.66     16.50 o 
  -3  -5  15        0.42        7.54     18.74 o 
  -2  -5  15       54.42       73.25     29.80 o 
  -1  -5  15       43.18       77.02     28.57 o 
   0  -5  15        1.10        6.24      7.26 o 
   1  -5  15      218.49      212.10     34.88 o 
   2  -5  15      156.49      124.38     30.02 o 
   3  -5  15        4.25       13.04      6.87 o 
  -3  -4  15        0.01       17.26     13.43 o 
  -2  -4  15        6.63       20.00     18.63 o 
  -1  -4  15      215.78      215.98     65.96 o 
   0  -4  15      134.77      104.77     25.71 o 
   1  -4  15        0.27       16.01      6.87 o 
   2  -4  15      415.16      407.36    140.96 o 
   3  -4  15      122.61      107.32     21.08 o 
  -3  -3  15       80.04       74.96     30.77 o 
  -2  -3  15        1.90       40.05     21.43 o 
  -1  -3  15       57.36       62.14     25.20 o 
   0  -3  15      112.58       97.38     22.03 o 
   1  -3  15        5.21        8.98      7.56 o 
   2  -3  15      237.04      234.15     47.00 o 
   3  -3  15       29.24       15.55     13.00 o 
  -4  -2  15        0.22       29.51     22.74 o 
  -3  -2  15       38.01       51.77     21.60 o 
  -2  -2  15       90.76       45.08     29.57 o 
  -1  -2  15       67.67       40.51     18.06 o 
   0  -2  15      502.10      559.31     42.37 o 
   1  -2  15       23.22       28.82      9.02 o 
   2  -2  15      241.76      285.37     90.65 o 
   3  -2  15       24.85       15.12      8.17 o 
  -4  -1  15       94.96       97.88     51.39 o 
  -3  -1  15       93.98       69.54     27.97 o 
  -2  -1  15        3.38        5.63     12.88 o 
  -1  -1  15        2.97       26.51     20.51 o 
   0  -1  15       19.86       21.40      8.53 o 
   1  -1  15      102.36      110.02     27.66 o 
   2  -1  15        0.18       19.84     13.16 o 
   3  -1  15       12.52       13.25     12.04 o 
  -4   0  15       23.48       18.28     25.65 o 
  -3   0  15      166.18      177.61     60.34 o 
  -2   0  15       10.54       20.94     18.51 o 
  -1   0  15      188.67      147.67     73.99 o 
   0   0  15        6.11       10.70      6.71 o 
   1   0  15      149.13      136.47     31.90 o 
   2   0  15       64.14       53.89     22.86 o 
   3   0  15       81.21       73.59     24.35 o 
  -4   1  15        2.61       12.60     20.94 o 
  -3   1  15       65.27       73.79     28.94 o 
  -2   1  15        2.12        4.89     16.08 o 
  -1   1  15       46.70       76.79     24.45 o 
   0   1  15       26.06       39.16     28.54 o 
   1   1  15      216.55      205.80     45.17 o 
   2   1  15        7.89       22.48      9.94 o 
   3   1  15       83.12       69.23     27.35 o 
  -4   2  15       37.54       37.00     19.71 o 
  -3   2  15       20.87       26.88     15.03 o 
  -2   2  15       98.85      120.85     44.74 o 
  -1   2  15        7.83       34.17     17.63 o 
   0   2  15       18.43       17.32     13.71 o 
   1   2  15      105.66       96.96     19.56 o 
   2   2  15       22.46       29.41     12.50 o 
   3   2  15        1.76        3.42     11.99 o 
  -4   3  15      122.87      117.79     51.46 o 
  -3   3  15      201.60      188.46     60.90 o 
  -2   3  15       63.04       50.00     26.74 o 
  -1   3  15      384.92      356.22     85.13 o 
   0   3  15        1.02        8.33      9.91 o 
   1   3  15       12.93       18.77     10.89 o 
   2   3  15       60.91       45.29     14.19 o 
   3   3  15        2.01       20.44      9.14 o 
  -4   4  15       16.46       20.13     12.80 o 
  -3   4  15       30.54       47.91     20.49 o 
  -2   4  15      179.07      204.83     43.20 o 
  -1   4  15        0.84       -9.66     19.28 o 
   0   4  15       55.36       53.61     16.69 o 
   1   4  15        0.18       -0.42      6.67 o 
   2   4  15        0.99       23.50     21.90 o 
   3   4  15        5.26        9.23     12.92 o 
  -4   5  15       28.99       16.60     13.89 o 
  -3   5  15       59.30       64.02     17.79 o 
  -2   5  15      123.09      118.32     23.86 o 
  -1   5  15        6.89       18.43     10.76 o 
   0   5  15       53.22       50.90     24.85 o 
   1   5  15      105.32       71.08     30.72 o 
   2   5  15      201.00      148.49     42.76 o 
  -3   6  15        4.44       17.90     14.08 o 
  -2   6  15      211.24      212.32     48.31 o 
  -1   6  15       25.74       30.82     10.84 o 
   0   6  15       15.36       25.10     10.85 o 
   1   6  15        2.97        5.77      9.50 o 
   2   6  15       13.09       11.67     14.46 o 
  -3   7  15        0.26       17.57     21.61 o 
  -2   7  15       28.79       35.74     12.47 o 
  -1   7  15       96.71       55.90     25.60 o 
   0   7  15       73.11       56.71     17.31 o 
   1   7  15       16.92       19.81     14.98 o 
  -3   8  15        1.60       15.95     10.24 o 
  -2   8  15        5.41       15.15      9.37 o 
  -1   8  15       10.31       24.41     12.15 o 
   0   8  15       30.55       25.66     14.04 o 
   1   8  15       22.54       10.12      8.23 o 
  -2   9  15       55.46       69.57     21.17 o 
  -1   9  15       35.24       30.29     18.31 o 
   0   9  15       28.34       18.52      8.63 o 
  -1  -7  16       80.99       55.59     31.40 o 
   0  -7  16       28.48       19.08     21.91 o 
   1  -7  16       22.40       25.42     16.28 o 
  -2  -6  16        0.10        6.14     18.43 o 
  -1  -6  16       14.76       48.91     23.43 o 
   0  -6  16       78.22       61.11     20.28 o 
   1  -6  16      205.63      181.54     46.58 o 
   2  -6  16        0.39       16.58     19.13 o 
  -2  -5  16       64.50       53.54     37.51 o 
  -1  -5  16        0.67       21.17     18.94 o 
   0  -5  16       43.80       32.11     14.60 o 
   1  -5  16        0.45        7.75      6.35 o 
   2  -5  16       76.91       42.19     20.08 o 
  -2  -4  16       73.57       65.88     29.05 o 
  -1  -4  16       46.19       49.00     36.54 o 
   0  -4  16       28.00       28.20     19.48 o 
   1  -4  16       11.98        9.14      6.92 o 
   2  -4  16       58.62       55.64     15.08 o 
  -3  -3  16       56.85       47.54     26.97 o 
  -2  -3  16        0.03       14.91     18.97 o 
  -1  -3  16        0.33        8.14     20.86 o 
   0  -3  16      126.85      106.59     35.07 o 
   1  -3  16       67.14       57.89     16.64 o 
   2  -3  16        0.40        3.41      5.26 o 
  -3  -2  16        2.30        9.94     12.48 o 
  -2  -2  16       52.27       48.94     29.83 o 
  -1  -2  16        7.04       32.08     25.68 o 
   0  -2  16        2.79        8.79      6.66 o 
   1  -2  16       22.82       26.01     11.20 o 
   2  -2  16        6.83       11.42      7.64 o 
   3  -2  16       20.95       30.49     13.18 o 
  -3  -1  16        2.45       15.74      9.40 o 
  -2  -1  16      170.41      191.44     97.59 o 
  -1  -1  16       15.58       22.08     24.65 o 
   0  -1  16      246.33      266.43     20.70 o 
   1  -1  16      418.24      457.05     79.40 o 
   2  -1  16       19.83       16.05      7.51 o 
   3  -1  16       50.70       46.65     19.89 o 
  -3   0  16       70.35       78.02     46.91 o 
  -2   0  16       44.37       22.14     16.08 o 
  -1   0  16        2.16       16.17     16.51 o 
   0   0  16        0.68        1.36      5.19 o 
   1   0  16       34.18       44.25     15.32 o 
   2   0  16       52.07       48.84     22.70 o 
  -3   1  16       29.41       13.46     18.71 o 
  -2   1  16        1.62       33.11     19.14 o 
  -1   1  16        1.73       32.25     21.43 o 
   0   1  16       11.71       16.00     16.00 o 
   1   1  16       19.36       23.11     13.64 o 
   2   1  16        0.02       10.23      8.28 o 
  -3   2  16       69.25      115.22     46.74 o 
  -2   2  16       31.53       19.77     21.85 o 
  -1   2  16        9.20       33.68     26.57 o 
   0   2  16       14.40        5.73     10.38 o 
   1   2  16        3.92        8.55      9.19 o 
   2   2  16       62.16       60.11     25.38 o 
  -3   3  16       23.31       11.88     14.94 o 
  -2   3  16        6.76       31.60     11.28 o 
  -1   3  16        5.95       15.63     14.77 o 
   0   3  16       51.97       24.76      8.61 o 
   1   3  16        1.70        5.67      4.01 o 
   2   3  16       10.50        4.08     13.11 o 
  -3   4  16      111.46       88.27     31.73 o 
  -2   4  16       61.15       57.11     26.45 o 
  -1   4  16       11.86       13.66     14.40 o 
   0   4  16       20.52       28.26     21.27 o 
   1   4  16       28.69       41.72     11.68 o 
   2   4  16        1.15       10.88      9.93 o 
  -3   5  16        0.10       14.87     32.48 o 
  -2   5  16        3.50       25.06      9.75 o 
  -1   5  16        6.38       -0.57     19.94 o 
   0   5  16        1.20        7.67      8.98 o 
   1   5  16      104.96       55.71     18.04 o 
  -2   6  16      210.36      179.91     50.57 o 
  -1   6  16      105.22       97.57     36.21 o 
   0   6  16      108.26       81.92     28.32 o 
   1   6  16       49.31       55.69     18.20 o 
  -2   7  16        7.79       26.21     14.10 o 
  -1   7  16       20.31       24.03     11.29 o 
   0   7  16       10.26       10.38      4.12 o 
  -1  -5  17       10.55       32.43     17.71 o 
   0  -5  17       97.53      117.39     48.45 o 
   1  -5  17        0.46        7.04     16.87 o 
  -1  -4  17       90.73       74.88     38.88 o 
   0  -4  17       51.29       42.08     29.80 o 
   1  -4  17        3.93       14.76      8.58 o 
  -2  -3  17        3.20       27.65     25.34 o 
  -1  -3  17       88.47       48.71     34.31 o 
   0  -3  17       19.54       31.68     31.28 o 
   1  -3  17        3.93       13.82     11.27 o 
  -2  -2  17        3.50       17.17     19.43 o 
  -1  -2  17       11.82       17.03     12.63 o 
   0  -2  17       38.81       62.88     60.82 o 
   1  -2  17       99.98       78.64     22.19 o 
  -2  -1  17       25.53       25.17     15.28 o 
  -1  -1  17        3.83       24.23     19.40 o 
   0  -1  17       31.85       27.00     19.86 o 
   1  -1  17        0.01       11.41      9.49 o 
   2  -1  17      121.23      122.85     37.14 o 
  -2   0  17       39.43       54.05     36.14 o 
  -1   0  17        0.01        0.97     16.14 o 
   0   0  17       63.50       78.62     36.51 o 
   1   0  17      101.87      108.07     26.38 o 
  -2   1  17        4.12       -1.17     24.40 o 
  -1   1  17        0.56       22.37     15.03 o 
   1   1  17       13.14       11.45      5.04 o 
  -2   2  17      116.30       73.08     43.45 o 
  -1   2  17        0.56       30.14     19.88 o 
   0   2  17        3.58        7.88     11.74 o 
   1   2  17        7.22       15.40     10.27 o 
  -2   3  17        1.34       22.48     19.94 o 
  -1   3  17        0.17       14.88     15.06 o 
   0   3  17       75.01       74.39     51.37 o 
   1   3  17       10.06       19.23     10.43 o 
  -2   4  17      104.51       95.02     42.68 o 
  -1   4  17      120.98      173.27     52.42 o 
   0   4  17        0.14       17.26     15.74 o 
  -1   5  17       23.18       21.14     16.91 o 
   0   5  17        2.64       20.28     22.71 o 
                                                 
